# Supplementary material for: Trajectories of Sensory Over-Responsivity from Early to Middle Childhood: Birth and Temperament Risk Factors
Source: PLoS One. 2015 Jun 24;10(6):e0129968. doi: 10.1371/journal.pone.0129968 (PMC4481270; doi:10.1371/journal.pone.0129968)
Supplement: S1 Appendix — (CSV) [file pone.0129968.s001.csv]

newid	twin	tbfal001m	tbfal003m	tbfal006m	tbfal009m	tbfal011m	tbfal012m	tbfal014m	tbfal015m	tbfal017m	tbfal018m	tbfpl001m	tbfpl002m	tbfpl004m	tbfpl007m	tbfpl010m	tbfpl012m	tbfpl015m	tbfpl016m	tbfpl017m	tbfpl019m	tbfsf002m	tbfsf007m	tbfsf009m	tbfsf010m	tbfsf012m	tbfsf013m	tbfsf014m	tbfsf016m	tbfsf017m	tbfsf018m	tbfin002m	tbfin005m	tbfin007m	tbfin008m	tbfin009m	tbfin012m	tbfin014m	tbfin017m	tbfin019m	tbfin020m	tbfan001m	tbfan002m	tbfan005m	tbfan007m	tbfan008m	tbfan013m	tbfan015m	tbfan017m
68000	1	6	6	6	7	2	1	2	2	2	2	7	7	5	7	7	7	6	4	5	7	2	1	5	4	5	4			4	2	4	3	6	3	4	6	6	5	5	5	5	6	5	4	3	2	3	2
68000	2	7	7	5	7	3	2	4	3	3	4	6	7	7	7	5	6	6	2	4	7	3	3	3	4	6	6			6	4	5	2	6	3	4	5	6	6	4	4	5	6	6	4	3	2	2	2
59001	1	5	3	5	6	4	3	3	3	3	3	5	6	5	6	7	6	2	1	5	6	1	4	3	7	5	6	2	2	6	2	3		4	1	3	2	4	7	2	5	4	4	6	1	6	6	3	3
59001	2	5	1	5	6	2	2	3	2	2	2	5	6	5	6	4	5	1	1	3	6	2	5	5	6	6	6	2	3	6	2	5		6	4	5	5	5	7	3	5	2	3	6	1	3	5	3	3
92001	1	6	2	5	6	6	5	3	3	5	5	5	6	6	6	6	6	6	2	6	6	5	5	3	3	3	3	3	4	3	2	5	4	4	2	3	3	5	5	1	2	5	5	5	5	3	3	3	2
92001	2	6	2	5	6	5	4	3	4	5	5	5	6	6	6	6	6	6	3	6	5	5	3	3	3	5	4	3	4	4	3	4	3	5	2	4	3	4	5	1	2	3	3	6	4	3	3	3	3
07002	1	7	6	5	7	5	3	5	5	3	4	4	6	5	6	6	5	6	4	4	6	4	4	6	6	3	5	3	4	6	5	5	3	5	4	5	3	5	5	4	4	5	5	6	4	5	5	4	6
07002	2	6	5	5	7	3	2	3	2	2	2	6	6	5	7	6	5	5	4	5	7	4	4	3	4	3	4	2	4	5	2	6	6	5	5	4	4	4	6	5	6	3	3	3	2	3	3	2	3
28003	1	6	6	4	5	4	5	4	4	2	2	6	3	5	6	6	6	7	5	6	6	3	1	3	4	4	3			1	1	6		4	2	4	5	7	7	3	4	6	6	6	2	5	3	2	2
28003	2	6	4	2	6	2	2	2		2	2	5	5	4	7	7	6	6	3	6	5	4	2	3	4	4	4			3	2	4		5	2	6	4	6	7	3	6	2	2	2	2	3	3	2	2
22003	1	3	1	1	7	2	2	5	3	3	4	5	6	7	7	6	4	7	1	2	4	5	5	1	2	1	7			7	1	5	2	6	4	5	3	7	4	5	6	5	6	6	5	7	4	6	2
22003	2	2	1	2	7	7	6	2	2	4	2	5	7	6	7	7	7	7	1	3	7	4	7	1	1	6	5			4	1	4	3	6	6	7	4	6	4	6	6	4	6	7	1	4	1	3	1
12003	1	7	6	7	7	4	2	4	5	2	2	6	5	6	7	7	7	6	3	7	7		1	2	6	1	2			2	2	4	3	3	2	6	6	7	5	5	5	6	6	6	3	7	3	1	7
12003	2	7	6	7	7	5	3	4	4	4	4	5	6	6	7	7	7	6	2	4	7		2	2	2	5	5			5	3	5	6	5	2	6	4	6	6	5	5	6	5	6	4	5	6	2	6
85004	1	7	4	7	3	6	6	2	3	4	4		5	7	7	7	5	5	1	7	6			5	5	6	6	3	5	6	2	7	2	7	1	3	4	6	2	1	2	2		5	2	7	4	5	6
85004	2	7	5	7	5	6	6	3	4	6	6		6	7	7	6	6	6	1	7	6		7	4	5	6	7	2	5	5	2	6	2	5	1	4	3	7	2	1	1	6	6	5	2	7	5	6	6
78004	1	6	7	7	7	2	1	5	3	2	2		7	6	7	7	7	7	1	3	7	3	6	2	6	5	6			5	3	6	7	7	6	6	5	6	4	7	7	5	4	7	6	2	1	3
78004	2	7	7	7	7	2	2	5	3	2	2		7	7	7	7	7	7	1	3	7	3	6	2	7	6	7			6	2	6	7	7	7	7	4	6	5	7	7	3	5	7	6	1	1	2	2
61005	1	1	7	2	7	4	2	6	6	2	2	3	7	4	7	6	7	7	3	4	6	1	3	3	6	2	2	3	4	5	1	4	1	5	1	2	2	6	6	5	2	5	6	7	3	7	7	6	1
61005	2	7	7	6	7	4	5	7	7	6	5	7	7	5	7	7	6	7	6	6	7	1	2	6	7	2	1	1	1	2	1	1	1	2	1	4	2	6	7	6	6	4	3	7	2	6	4	4	1
50006	1	7	2	6		2	2	4	4	2	2	2	6	6	6	6	6	5	1	4	6		6	3	3	6	6			6	2	4	5	5	3	3	4		3	6	6	3	5	6	2	6	5	6	6
50006	2	7	2	6	6	2	2	6	6	2	2	2	6	6	6	6	6	6	1	4	6	5	6	2	2	6	6			5	2	3	3	3	2	4	3	3	5	3	6	6	6	6	4	6	5	7	7
63006	1	5	4	5	6	3	3	2	3	2	2	5	5	4	7	7	6	5	4	5	6	2	2	3	4	2	4			4	2	4	5	5	3	5	5	4	6	4	5	5	5	6	4	4	2	3	2
63006	2	5	4	6	5	2	2	3	3	2	2	6	5	5	7	7	6	5	4	5	6	2	2	2	2	3	3			4	2	5	5	5	3	4	5	4	5	4	4	3	3	6	5	2	2	5	2
46006	1	7	3	6	6	4	2	5	4	2	2	7	6	6	7	6	5	5			5	5	2	4	4	4				5	2	2	2	4	3	3	1	3	3	6	5	4	4	5	6	6	3	4	2
46006	2	7	2	6	6	6	5	5	5	2	2	3	5	5	7	5	5	3	2	3	6	6	6	5	5	5	5			6	4	3	5	5	4	4	3	3	3	5	5	4	2	6	7	5	5	5	1
34006	1	5	2	4	6	2	2	3	4	4	3	2	7	6	7	7	5	7	2	6	6	1	2	2	2	3	3			4	1	4	2	6	3	6	6	3	6	3	3	4	6	6	2	2		2
34006	2	4	2	3	7	2	2	4	3	3	3	1	6	5	7	7	6	6	1	2	3	6	7	3	4	6	7			7	3	3	6	6	2	5	4	5	6	5	5	5	5	5	1	2		3
00007	1	5	5	5	6	4	5	2	2	2	2	6	5	5	4	7	4	5	2	5	5		6	2	2	6	6			6	1	6	6	6	2	6	3	5	6	4	5	6	6	6	5	5	2	6	2
00007	2	6	6	7	6	2	4	3	3	3	5	6	6	6	7	7	7	6	2	6	6		3	6	6	5	5			6	6	3		4	1	6	6	3	4	5	6	2	3	2	2	4	2	1	2
78007	1	6		5	7	3	3	5	5	3	4		6	4	7	6	6	3	5	6	6		2	2	2	4	4	2	1	1	5	4	2	4	3	4	3		6	2	6	6	6	7	6	4	6	6	2
78007	2	6	4	6	7	2	2	4	4	3	4	6	6	4	7	7	6	6	5	6	6	2	1	1	1	2	2	1	1	3	2	4	5	4	2	4			7	5	5	6	4	6	5	7	6	7	3
13007	1	6	5	6	5	4	3	5	5	3	4	5	2	3	6	3	4	3	2	6	7	3	1	2	2	6	2	2	2	2	2	3	2	5	2	4	2	6	4	6	6	5	5	4	2	5	2	6	3
13007	2	6	3	3	3	2	3	2	3	3	3	4	6	3	6	5	4	5	1	2	6	5	6	2	2	6	6	5	6	7	6	5	3	7	3	4	5	6	7	6	6	5	5	6	3	4	3	2	6
50008	1	7	7	6	6	3	2	5	5	2	3	6	6	7	7	6	6	5	2	6	6	4	2	5	6	2	2			5	2	7	6	5	4	6	3	5	5	7	7	6	5	7	5	4	6	6	6
50008	2	6	3	5	6	2	2	3	3	4	4	3	6	6	6	6	6	4	2	5	6	4	4	5	6	2	4			5	2	3	6	6	5	6	6	5	5	6	6	3	3	6	3	3	5	4	6
47009	1	5	4	6	6	4	2	4	5	2	2	7	5	6	7	4	7	6	3	4	6		6	4	4	6	3			6	6	3		4	2	3			2	5	5	4	4	7	7	4		6	3
47009	2	4		6	6	2	2	4	4	3	3	6	5	5	6	7	6	5	2	6	6					4	4			5	3	2	2	3	2	2			2	4	6	3	5	7	6	5		4	3
30009	1	7	4	6	5	4	6	4	4	3	4	3	6	4	6	6	6	5	2	2	5	6	5	4	5	4	6	4	5	5	5	2	2	5	1	2	2		3	2	2	6	5	5	5	2	4	5	5
30009	2	7	5	6	5	3	5	4	4	2	3	5	5	4	6	5	5	5	3	3	5	3	4	4	5	4	4	2	3	4	2	3	2	4	2	4	4		4	3	3	4	4	5	5	3	3	3	5
72010	1	5	3	6	6	2	2	3	2	3	4	7	5	5	7	6	7	7	4	4	7	3	2	2	2	3	3	3	6	4	4	6	3	5	1	5	4	6	6	3	5	5	5	6	6	7	3	2	5
72010	2	6	5	6	6	2	2	2	2	2	3	7	3	6	7	7	7	6	3	3	7	2	4	4	4	2	5	2	6	6	2	4	4	3	2	4	4	5	6	2	4	3	5	4	2	7	4	2	3
17010	1	6	5	5	5	4	6	4	3	3	5	5	6	5	6	6	6	6	6	6	5	3	2	3	3		3			5	2	2	5	5	4	5	4	5	3	4	5	5	4	6	3	5	4	5	3
17010	2	5	4	5	6	4	4	4	4	3	4	4	6	6	6	6	6	6	6	5	6	5	4	5	5	2	3				4	3	4	4	3	5	3	4	3	5	5	5	5	6	5	5	5	5	5
96011	1	7	4	6	7	6	4	5	6	5	5	6	6	6	7	7	6	5	2	5	7	6	2	3	3	6	5	6	5	4	2		1	4	1	3	3	4	4	6	6	6	6	6	3	6	5	5	5
96011	2	7	6	6	7	5	4	5	6	5	5	6	6	7	7	7	6	5	2	5	6	2	2	3	3	5	4	4	3	2	2	3	2	4	1	3	3	3	3	6	6	6	6	6	3	6	6	5	6
56012	1	5	5	6	6	3	3	5	6	4	3	6	6	6	7	7	6	6	4	4	7	4	4	4	4	5	5	3	5	4	4	6	3	2	2	3	5	4	4	5	6	6	6	7	7	7	5	5	6
56012	2	6	4	7	6	3	3	3	4	5	5	6	6	6	6	5	6	6	4	4	6	5	5	5	5	5	5	4	4	5	4	5	3	3	4	5	3	4	5	6	5	6	5	6	3	6	5	5	6
58012	1	7	5	7	7	7	4	5	6	2	3	3	7	6	7	6	7	6	1	3	4	7	3	3	6	5	7			7	3	3	4	5	3	4	3	5	3	2	4	6	5	5	6	2	6	5	4
58012	2	7	6	7	7	7	1	5	6	2	2	2	7	7	7	7	7	6	1	7	1	7	6		6	1	7			7	2	3	3	5	3	4	4	5	2	2	5	4	6	6	6	3	5	4	5
28012	1	5	2	5	7	3	3	4	2	1	1	4	6	7	7	6	6	7	2	2	5	3	6	4	5	6	6			6	5	4	3	5	2	5	3	5	3	5	5	5	5	4	6	5	4	6	5
28012	2	7	6	7	7	6	5	4	3	2	1	6	6	6	7	7	7	7	2	5	6	3	5	2	2	4	5			5	2	3	3	5	2	5	4	5	6	5	5	5	5	6	3	6	6	7	6
70013	1	7	7	7	1	2	1	6	6	1	1	6	6	6	7	1	7	5	1	2	7	6	5	6	6	6	6			4	4	6	1	5	5	3	5		7	6	6	6	4	7	7	6		7	2
70013	2	7	7	7	7	7	5	6	7	2	2	7	6	7	7	7	7	5	6	6	7	6	2	2	2	2	2			2	2	4		6	3	6	4	4	6	6	6	7	5	7	2	2		2	1
15013	1	6	5	6	7	6	4	5	4	5	3	5	7	7	7	7	7	7	5	5	6	2	2	4	5	5	4			4	2		6	6	6	7	6	4	6	6	6	6	4	7	6	7	2	2	1
15013	2	6	5	6	7	4	5	3	4	5	3		7	7	7	7	7	7	4	5	6	6	4	3	4	4	5			4	3		6	6	6	7	6	5	7	6	6	5	5	3	5	6	2	3	2
29014	1	7	6	7	6	4	3	4	4	3	3	4	6	5	7	6	6	7	4	4	7	6	3	4	4	5	5	4	4	3	3	5	3	4	2	4		5	6	5	5	6	4	6	4	6	4	5	4
29014	2	6	6	7	7	5	4	4	4	4	4	4	4	6	7	6	6	7	4	4	6	6	5	4	4	4	4	4	4	5	3	6	3	4	3	5		4	6	4	6	5	5	6	4	6	5	5	5
54014	1	7	6	4	7	2	5	4	4	3	3	7	7	5	7	7	6	6	1	2	6	3	4	4	4	6	6	2	2	6	3	6	6	6	3	5	6	5	4	5	6	5	5	6	4	2	4	5	4
54014	2	7	6	4	7	3	4	4	3	3	5	6	6	5	7	7	7	6	3	3	7	4	4	5	6	5	5	3	2	5	3	6	5	5	5	5	4	4	4	6	6	4	4	4	3	4	4	5	3
85015	1	7	2	7	6	2	2	4	4	2	2	6	5	4	7	5	6	5	1	1	6	2	2	3	5	5	6			5	2	6	5	6	3	5	4	6	5	3	4	2	4	7	2	2	2	2	2
85015	2	7	2	7	6	4	2	3	3	2	2	6	6	5	7	6	6	6	1	2	6	5	5	4	4	6	7			7	2	4	3	5	5	6	4	6	5	3	5	3	5	7	5	2	2	3	6
79015	1	4		5	7	2	2	3	2	2	2		4	4	7	6	7	6	3	5	5		6	7	6	4	3			4	2		2	5	4	6	3	5	5	5	6	1	3	7	2		2	5	2
79015	2	5		3	6	2	2	3	2	2	2		4	4	7	6	6	2	2	3	5		5	7	6	2	6			2	1		4	6	2	5	4	5	3	5	5	2	5	5	3		3	4	2
83015	1	4	3	5	7	4	3	5	5	3	3	4	6	4	6	4	6	4	1	3	6	2	2	3	5	2	6	2	2	5	2	2	2	4	1	2	3	5	4	1	4	6	6	4	3	6	2	2	2
83015	2	4	3	4	5	4	4	3	2	3	3	4	5	4	6	6	6	4	1	2	6	3	5	4	5	4	6	5	5	6	4	2	3	6	1	3	5	6	6	1	5	4	4	5	3	5	2	2	2
57016	1	3	2	4	7	2	2	3	2	1	1	6	6	4	7	7	6	6	2	2	6	3	5	1	1	6	6	4	5	4	5	5	3	5	1	2	5	5	5	4	5	4	3	6	3	5	2	2	1
57016	2	5	5	5	7	1	1	2	1	1	1	6	6	6	7	7	7	6	3	3	7	2	4	1	1	5	5	2	3	5	2	4	2	4	5	7	4	3	5	4	5	5	4	5	5	5	2	3	1
20016	1	5	4	4	7	3	4	4	3	2	2	5	6	5	7	6	6	4	3	5	5	2	3	2	3	2	5	2	4	3	3	3	3	6	4	5	4	5	4	4	4	3	5	5	4	3	3	3	2
20016	2	5	4	5	6	4	3	3	3	2	3	5	6	5	6	6	6	5	3	4	5	3	5	5	5	5	5	3	4	6	4	6	5	6	6	6	6	5	6	6	6	3	4	3	2	2	3	5	3
32016	1	2	1	6	5	2	2	2	2	2	2		6	3	7	7	6	6	2	4	7	3	5	2	2	5	6	1	5	4	3	6	3	6	3	5	5	5	7	6	5	2	4	6	6	5	1	1	2
32016	2	2	2	4	7	2	1	4	2	2	2	2	6	5	7	6	6	6	1	4	6	5	6	1	7	3	6	1	6	6	4	5	2	6	1	6	3	5	6	4	3	4	5	6	6	5	1	1	2
93016	1	2	1	6	5	6	6	5	5	4	4		6	6	7	6	4	2	1	4	6	4	2	2	3	2	4			5	2		1	5	1	1		4	4	6	6	6	6	6	5	5	1	4
93016	2	3	2	3	5	2	2	4	4	2	2		6	6	7	6	5	3	7	7	6	2	2	3	3	1	1			3	1	2	1	2	1	3	5	6	4	4	6	4	2	5	1	5	2	3
87017	1	6	4	5	7	5	4	6	5	2	3	4	5	6	7	6	5	3	2	4	6		5	3	3	4	5			5	3	5	2	5	2	3	3		2	5	5	5	5	4	2	5	3	2
99018	1	6	4	6	5	5	6	4	4	2	3	3	4	3	6	6	3	4	2	3	5	6	6	3	6	3	6	5	6	6	2	2	2	4	2	4	3	6	5	5	4	4	4	4	3	4	5	5	3
99018	2	4	3	6	6	5	5	4	3	5	5	5	5	5	5	6	4	5	3	4	5	4	3	4	5	4	5	3	5	4	3	3	3	4	2	3	3	4	5	4	4	5	5	5	2	6	5	5	4
80018	1	5	3	7	7	2	2	4	4	2	2	5	6	6	7	7	7	3	3	4	4	2	3	3	4	6	4	2	2	6	2	6	2	5	2	5	4	5	5	6	6	4	3	5	4	3	2	2	2
80018	2	6	3	7	7	2	2	4	4	2	2	5	6	6	7	7	6	3	2	3	5	4	5	5	5	3	5	4	5	5	3	4	4	5	4	5	4	5	5	6	5	4	5	4	4	4	2	4	2
86018	1	5	5	6	6	5	6	6	6	5	5	6	5	6	6	6	5	6	3	4	6	6	4	3	5	5	5	3	3	5	2	4	2	4	2	4	4	5	3	2	2	6	6	5	5	6	5	6	4
86018	2	3	2	3	5	2	2	5	3	2	2	4	5	5	6	6	6	6	2	3	5	3	6	6	7	5	5	6	6	6	6	4	4	4	2	5	5	5	5	3	3	3	3	4	4	3	6	3	2
90018	1	6	4	7	7	6	4	4	4	3	5	6	6	7	7	7	6	7	6	6	7	4	4	2	4	2	2	3	1	4	5	6	6	4	2	6	5	6	4	4	4	3	3	6	2	2	4	1	2
90018	2	7	6	7	7	2	2	2	4	4	4	6	6	6	7	7	7	6	6	6	6	2	2	2	4	3	2	2	4	4	1	6	4	3	2	6	4	2	2	3	4	4	6	7	6	4	2	2	2
66019	1	5	2	7	5	4	3	3	2	1	2		6	3	6	6	5	4	1	1	1	7	7	4	6	7	7			7	2		3	4	1	3	5	5	2	4	5	5	6	3	2	4	3	5	2
66019	2	5	3	5	7	2	2	3	3	2	2		6	3	6	7	3	4	1	4	5	3	3	2	2	3	5			6	1		4	4	2	3	3	4	2	2	4	2	3	5	3	2	6	4	2
61019	1	6	4	7	6	6	6	2	2	6	7	6	7	4	7	7	4	1	1	1	4	7	5			6	6			6	2	7	6	2	1	4	2	4	5	4	4	6	3	2	1	7	7	6	7
61019	2	3	3	5	3	3	3	2	1	2	2	1	6	5	7	6	4	1	1	1	1	7	7			6	7			7	3	7	6	6	4	6	4	6	7	7	7	6	3	7	7	2	7	7	7
97019	1	5	2	6	6	7	5	7	7	6	5	2	7	5	7	7	7	6	2	2	6	7	6	2	2		7	6	7	7	7		2	2	2	4	3	3	2	4	3	5	5	7	6	7	6	3	4
97019	2	4		6	7	5	5	4	3	3	2	3	7	7	7	7	6	6	1	2	3	6	4	1	1		7	4	5	7	6		2	5		2	3	4	3	3	2	6	6	6	4	6	5	7	3
25020	1	5	2	6	7	6	6	5	5	1	1	6	6	4	7	7	7	2	1	4	7	1	3	4	4	4	4			4	2	4	3	6	1	3		6	7	6	6	6	7	7	4		4	2
25020	2	6	2	7	4	7	7	6	7	2	2	5	6	5	7	6	7	2	2	2	5	2	5	4	4	6	4			6	3	2	6	4	2	2		2	4	6	7	7	7	7	1		5	7
69020	1	6	5	4	7	3	2	4	3	2	2	5	6	4	6	6	6	2	1	5	6	3	2	1	2	4	3	1	2	6	1	5	5	5	3	6	4	3	6	4	4	6	4	4	4	6	5	3
69020	2	7	5	6	7	3	3	4	2	3	2	6	5	4	7	7	6	1	1	6	5	1	3	1	4	4	3	1	2	6	1	6	6	6	3	6	4	5	7	5	5	4	6	4	3	6	4	5
16020	1	5	3	5	7	2	2	4	4	2	2	4	5	3	6	6	5	2	1	4	6		3	2	2	3	4	3	4	4	2	6	3	6	3	6	6	5	6	4	5	6	5	6	4	5	1	4	2
16020	2	5	5	5	6	2	2	3	3	2	2	4	4	3	4	6	3	3	2	3	3		5	2	2	5	6	3	3	5	3	6	3	6	6	6	5	5	6	5	5	4	5	4	4	5		4	2
09022	1	7	5	6	5	4	4	5	5	4	4		6	5	7	7	6	5	2	3	6	2	2	4	4	5	6			2	2	2	1	6	1	2	2	5	2	1	2	6	6	6	5	6	6	4	2
09022	2	7	7	7	7	6	5	4	4	3	4		6	6	7	6	6	5	1	2	4	7	6	5	6	6	6			6	6	2	2	5	1	2	2	4	6	1	2	6	6	6	3	4	6	5	2
27022	1	6	1	6	7	2	1	4	4	2	2		7	6	7	7	6	6	5	7	6		1	6	5	2	2	1	7	2	1	2	1	6	1	5	2	6	6	6	7	2	2	2	2	2	2	1	1
27022	2	5	1	6	7	1	1	2	2	1	1	6	7	6	1	7	7	7	6	7	7		3	7		1	2	5	5	2	1	6	5	6	4	6	3	5	7	6	6	5	5			2	2	1	1
06023	1	6	4	5	6	5	5	5	5	5	5	3	6	6	6	6	6	6	4	6	5	3	3	6	5	4	5			4	3			4	2	2	4	3	4	4	3	3	5	5	5	4	3	3
06023	2	6	3	5	6	6	5	5	6	4	4	3	6	6	6	6	6	6	4	6	5	2	2	6	6	4	4			4	3			3	1	1	3	3	3	3	4	5	4	5	5	6	3	3	2
36024	1	7	7	7	7	7	6	6	7	5	3	7	7	7	7	7	7	5	5	7	7	7	1	7	3	5	3	7	7	3	3	5	2	3	2	7	2	3	5	6	6	7	6	7	7	7	7	7	7
36024	2	7	3	7	7	5	2	1	5	3	2	5	7	7	7	7	7	5	2	5	7	7	6	7	5	7	6	7	7	1	5	7	7	3	5	7	5	6	7	7	6	5	3	7	6	7	7	3	6
66024	1	7	3	5	6	6	6	4	3	3	3	5	5	5	7	6	5	5	2	3	6	4	2	4	4	3	4	2	3	5	5	7	1	2	4	5	4	5	5	5	6	4	4	5	4	6	6	5	2
66024	2	6	2	6	6	6	2	2	2	5	4	2	6	5	7	5	4	6	2	3	2	6	6	6	6	6	6	6	5	4	5	6	5	2	6	3	6	6	6	6	6	6	6	3	5	6	6	6	2
54024	1	5	3	4	6	5	3	4	4	5	5	4	7	6	6	7	7	7	5	6	6	4	3	3	3	3	3	2	3	2	3	3	4	4	2	5	5	4	4	4	5	6	6	7	4	7	5	4	3
54024	2	6	5	5	6	5	4	4	4	4	4	5	7	6	7	7	6	7	4	4	5	6	4	5	6	4	4	5	5	3	3	4	4	5	3	5	4	5	5	3	3	5	5	6	5	5	5	6	6
63025	1	5	4	6	7	2	2	4		2	2		7	4	7	6	5	6	1	4	6	5	6	3	2	5	6	2	2	6	6	5	6	6	2	5	4	6	5	6	6	5	5	6	2	6	3	5	3
63025	2	6	5	7	7	2	2	4	2	3	3		6	6	7	7	6	6	2	4	6	5	6	4	5	5	6	2	3	6	2	3	6	4	1	5	3	5	5	5	6	5	5	6	3	5	6	6	3
95025	1	6	3	5	7	5	5	5	5	6	6	6	6	4	7	7	6	6	1	5	6	2	2	2	2	6	6			6	3	2	1	5	1	2	2	5	4	3	5	6	6	6	3	6	6	7	6
95025	2	6	4	5	7	5	5	5	5	6	6	4	6	2	6	6	5	5	1	3	5	1	3	3	3	6	6				2	2	1	4	1	2	5	3	4	2	3	3	4	6	5	3	6	6	5
42027	1	5		5	5	3	3	4	2	2	2	6	7	5	6	6	6	6	2	6	5	1	2	2	2	2	2			2	2	2		5	1	3	1	5	6	1	5	5	6	7	3	6		2	1
42027	2	5		6	3	5	4	3	2	2	2	2	6	5	3	6	6	6	1	2	6	7	7	1	1	6	7			6	4	5	2	3	2	6	4	6	4	2	6	4	4	7	3	5	3	6	1
85027	1	4	2	4	5	3	2	2	3	2	2	3	6	4	6	6	6	5	2	2	5		6	3	6	6	6			6	7	4	4	6	2	5	4	6	5	5	6	3	6	6	4	5	4	2	2
85027	2	6	5	5	7	3	3	4	4	3	3	4	4	4	7	6	6	5	3	4	5		4	5	7	6	7			6	2	3	3	6	4	5	4	4	4	6	6	6	6	7	5	6	5	5
38027	1	7	7	6	6	3	3	4	2	3	3		5		7	6	7	5	2	4	6	7	6	4	4	5	5			6	4	6	4	5			5		3	5	6	6	6	6	6	6	3	6	5
38027	2	7	5	7	6	2	1	3	2	3	3	5	5	5	7	6	6	6	3	6	6	6	3	3	3	4	4			4	1	5	4	5			5	6	3	5	6	5	5	6	6	4	2	3	5
49027	1	5		5	5	3	4	3	2	2	2	6	6	5	6	6	3	7	1	3	7	3	4	6	7	6	6	3	6	5	2	6	1	5	1	4	3	5	7	7	7	2	6	7	5	7	7	7	6
49027	2	5		6	4	4	4	3	3	2	2	6	7	5	6	5	3	7	1	2	7	4	6	7	7	7	6	5	6	3	2	4	2	4	2	4	3	4	4	5	5	7	7	7	7	7	6	6	7
75027	1	4	2	3	6	5	4	4	4	4	4	4	5	3	4	6	6	6	3	5	6	3	4	4	4	5	5	5	5	5	2	3	2	4	2	2	4	4	1	5	6	5	6	6	3	4	4	4	5
75027	2	4	3	4	6	4	4	4	4	5	4	5	5	4	4	5	4	6	3	4	6	2	4	3	3	5	5	4	4	5	3	4	2	5	2	3	4	5	2	6	5	4	4	5	3	4	4	3	5
36028	1	6	6	4	7	4	4	4	4	1	2	7	7	6	7	7	7	7	2	4	7	7	5	2	2	6	5	1	2	6	2	7	7	6	2	4	6	7	4	4	5	5	5	6	6	4	6	1	4
36028	2	6	6	7	7	4	4	3	3	6	6	7	6	7	7	7	7	7	7	7	7	1	1	1	1	2	1	2	2	2	2	2	5	2	1	5	4	2	4	1	4	6	6	7	6	7	5	6	2
31029	1	3	1	4	2	3	3	2	2	4	5	2	5	4	7	3	5	6	2	3	3	5	4	2	6	6	5			5	2	5	4	6	2	4	4		7			7	7	6	3	3	3	6
31029	2	3	2	3	5	3	3	5	2	5	5	2	4	4	6	4	5	6	2	2	3	5	5	6	5	6	6			6	2	2	2	2	1	2	3	4	3			6	6	6	2	5	4	7
04029	1	5	2	6	6	6	6	5	6	4	4	5	6	5	7	6	6	2	2	5	3	5	2	6	6	3	4	6	6	6	5	3	2	5	1	3	3	4	3	3	3	6	6	3	4	6	6	3	6
04029	2	5	2	5	6	4	4	4	4	3	3	3		4	7	6	5	3	2	4	3	3	4	3	3	5	6	3	4	4	4	4	5	6	3	5	5	5	4	3	6	3	5	5	3	3	4	6	4
89029	1	4	2	4	7	2	3	3	3	4	4	2	7	6	7	5	6	6	1	2	6	7	6	2	2	7	7	7	7	6	3	5	2	5	2	4	2	3	6	5	5	5	6	4	1	4	2	2	2
89029	2	4	2	5	6	3	3	2	2	4	4	2	5	4	6	6	5	5	1	2	7	7	5	2	3	6	7	7	7	7	5	5	2	5	3	5	4	5	5	4	6	3	3	5	1	5	2	2	2
98030	1	7	4	5	7	6	5	4	4	3	3	6	7	6	7	7	6	6	2	6	6	2	2	6	6	5	5	3	3	5	4	4	3	5	2	4	3	4	4	4	4	7	6	4	4	5	5	6	5
98030	2	7	6	7	6	3	3	4	4	4	3	4	6	7	7	6	6	7	2	3	6	3	4	5	6	6	6	5	6	5	3	3	3	4	2	3	4	3	5	4	4	6	6	6	6	6	5	5	6
68030	1	5	4	4	3	5	2	4	6	4	4	6	3	5	6	6	6	7	1	3	6	2	2	3	3	1	5	2	2	4	2	3	2	4	1	2	4	2	2	6	5	5	5	7	6	5	7	6	6
68030	2	4	2	5	2	3	2	2	4	3	3	5	4	6	5	6	6	7	1	3	5	5	2	5	5	6	6	7	7	6	5	5	6	3	1	5	6	2	5	2	6	3	4	6	2	4	2	6	5
84030	1	4		4	6	2	2	3	2	2	2		7	5	7	6	5	6	4	4	5		2	5	6	5	3			6	1	5	2	4	1	6	5	5	4	5	5	5	5	7	5	4	5	5	2
84030	2	4		4	6	6	5	6	6	5	5		5	5	7	6	5	5	3	4	5		4	5	6	5	5			5	5	5	3	5	2	5	4	5	3	6	6	5	5	6	5	4	4	4	2
83030	1	7	3	7	7	6	6	2	2	5	5	2	6	5	7	7	6	7	2	3	6		6	6	6	6	6			6	3	5	6	6	2	4	5	5	5	5	4	6	6	6	6	5	2	6	5
83030	2	7	4	7	7	7	7	5	5	6	5	4	6	6	7	7	5	6	3	5	7	3	2	3	3	3	3			3	2	4	2	3	2	4	5	3	4	3	3	6	6	6	6	5	6	5	6
68031	1	6	6	6	5	2	1	2	2	2	2		6	6	7	6	6	6	2	4	4		4	3	6	6	6			7	6		3	7	6	6		5	6	6	6	2	3	5	3	2	2	1	2
68031	2	3	3	4	5	2	4	2	2	2	2		7	6	7	5	7	3	2	6	4	2	2	2	6	5	6			6	3	5	6	6		6	5	6	6	5	6	5	6	6	2		4	2	2
76031	1	4		7	7	2	2	3	3	1	1	5	6	6	7	7	6	5	3	5	6	3	2	3	4	3	5	2	2	5	2	3	2	7	1	3		6	5	7	7	2	2	2	2	2	3	3	2
76031	2	5		7	7	3	2	3	3	1	1	5	6	6	7	6	6	5	3	5	6	3	2	4	4	3	4	3	4	4	3	4	2	6	1	5	5	5	6	7	7	2	2	3	3	2	3	3	2
45032	1	5	3	5	6	2	1	4	4	3	2	6	6	5	6	7	6	5	2	3	5	2	6	5	5	7	6			6	5	6	6	5	5	6	4	4	4	1	2	3	3	7	2	4	4	5	2
45032	2	5	5	6	6	5	2	3	3	2	2	5	6	5	6	6	6	6	2	4	5	2	4	2	2	6	6			6	2	4	6	4	2	4	3	5	5	1	2	4	5	6	2	5	4	2	1
33033	1	7		7	7	6	3	3	5	2	2	3	7	6	7	7	7	6	1	2	7	3	6	6	7	7	7			7	1	3	2	6	1	2	4	6	6	2	2	3	3	6	5	4	3	3	3
33033	2	7		7	7	5	4	4	4	5	2	4	7	7	7	7	7	7	1	3	7	4	5	6	7	6	7			6	1	4	1	5	2	6	4	6	6	2	2	2	5	6	6	4	3	5	4
27033	1	4	6	5	7	5	5	5	6	2	2	4	7	2	6	7	7	4	2	3	5	4		4	6	6	7	2	4	4	3	5	3	4	2	5	3	6	7	3	6	5	5	6	4	7	5	5	3
27033	2	5	5	5	6	6	6	5	4	3	2	5	6	5	7	7	7	4	2	4	5	7		6	6	6	5	5	5	4	1	5	2	5	3	5	5	4	6	2	5	5	6	4	4	5	4	6	6
54033	1	4	1	3	6	3	2	2	2	2	2	6	6	5	7	7	7	6	2	4	7		3	3	3	5	5					4	5	6	2	5	4	5	7	4	5	4	5	7	2	6	4	6
54033	2	6	2	4	6	3	2	3	2	3	3	3	5	4	7	7	5	4	1	5	5	6	3	3	4	6	7			6	3	7	2	5	4	6	5	6	5	5	6	5	6	6	4	4		2
29036	1	7	4	7	5	6	6	5	5	3	3	4	4	5	7	6	6	5	3	5	4	3	2	4	4	4	4	4	4	5	5	5	1	5	3	5	5	5	4	7	6	4	4	6	3	6	6	3	5
29036	2	7	6	7	7	7	6	7	7	2	2	5	5	6	7	7	6	4	3	5	4	3	2	2	4	3	4	3	3	4	3	2	1	5	1	3	3	3	5	5	5	6	5	7	5	7	6	7	6
36037	1	4	4	6	7	5	7	2	2	2	2	6	6	5	7	7	6	6	4	5	6	5	5	4	6	3	5	6	6	6	6	4	5	4	3	6	2	6	6	5	5	5	5	6	3	6	3	2	2
36037	2	5	5	4	7	5	6	2	2	4	4	3	7	5	7	7	5	4	2	4	6	4	6	4	5	4	5	7	6	7	7	6	7	6	3	6	4	6	6	2	4	6	6	6	4	6	5	6	7
76037	1	6	6	7	7	7	6	6	6	7	6	6	6	2	6	7	6	2	1	5	6	7	5	5	6	5	2	2	6	2	2	2	1	3	1	1		2	6	1	2	2	4	6	6		5	2	3
76037	2	6	3	6	6	5	3	3	2	3	5	6	5	2	6	6	6	6	1	2	6	2	4	5	6	6	6	2	6	7	1	5	4	5	1	6	3	4	6	5	6	4	3	6	6	2	6	2	4
72038	1	7	5	3	6	3	2	2	3	3	3		7	4	7	7	6	7	1	4	4	5	3	2	2	2	4			3	1	4	5	6	4	5	5	5	5	5	5	2	4	6	4	2	2	2	2
72038	2	6	5	4	7	2	2	2	2	2	2	6	6	5	7	7	6	7	2	5	4	1	4	2	3	3	4			2	1	6	6	6	5	6	6	6	5	6	6	4	4	7	5	3	2	2	2
01039	1	3	2	3	5	4	4	3	2	3	2		6	5	7	7	5	6	1	6	2		2	1	1	6	7			6	1	5		5	1	4	5	5	6	5	6	2	3	5	2		2	2	1
01039	2	5	2	6	5	4	4	6	6	3	3		6	5	7	6	5	6	2	6	2		2	2	2	3	3				3	2		6	1	1	2	2	3	2	4	6	6	6	2		6	3	5
87039	1	6	4	5	6	1	1	5	1	1	1	7	6	6	7	7	6	7	5	5	7	5	2	1	1	2	2			2	2	3	2	5	2	2	5	3	4	6	6	7	4	7	5	7	1	4	2
87039	2	7	6	6	7	1	1	5	1	1	1	7	6	6	7	7	7	3	3	6	7	6	2	1	1	2	2			5	1	5	2	6	2	6	6	3	7	7	7	4	6	5	1	6	6	5	3
12040	1	6	3	7	6	4	2	5	5	3	3	5	5	5	6	6	5	5	2	3	5	6	3	2	3	2	4			3	3	4	2	5	2	3	3	4	3	4	4	6	5	5	4	6	5	6	6
12040	2	4	4	6	6	3	3	5	5	3	3	4	5	4	6	6	5	5	2	3	5	5	4	6	6	4	5			4	3	4	2	4	1	2	3	4	3	2	3	6	6	5	5	6	6	5	6
57040	1	4	4	2	6	2	2	4	3	3	3	5	4	2	6	7	6	7	1	3	6	3	5	6	6	5	5	5	6	6	2	2	1	5	1	2	2	2	7	4	5	3	6	7	2	4	6	2
57040	2	5	5	6	7	6	6	2	4	4	4	5	6	4	7	7	6	7	1	5	5	3	2	2	2	5	5	2	2	3	2	5	3	4	2	5	5	6	7	6	6	2	4	6	1	5	3	2	1
04041	1	6	5	7	7	6	6	6	6	7	6	6	6	3	6	6	6	6	1	2	7		6	4	4	7	7	7	7	7	1	4	3	5	1	3	4	6	5	1	2	6	6	6	2	7	5	7	7
04041	2	6	1	5	7	6	6	7	7	3	3	7	7	6	7	7	7	7	6	7	6		2	2	2	2	2	3	4	1	1	4	2	6	1	2	6	6	3	2	5	3	3	7	1	6	5	3	6
95041	1	5	5	5	7	3	2	4	4	2	3		6	6	7	5	7	5	3	4	4	4	3	4	5	2	3			6	2	3	2	4	4	5	3	4	4	3	4	7	7	5	4	5	4	5	6
95041	2	5	5	6	7	3	4	4	4	2	3		6	6	7	5	6	6	3	5	5	4	2	4	4	4	4			6	2	3	4	5	4	5	4	4	5	3	5	4	4	5	4	4	4	6	5
05041	1	4	5	3	7	4	4	5	4	3	3	6	6	6	7	5		4	4	5	6	2	4	6	5	3	4			4	4	3	1	5	2	2	2		3	6	3	5	5	6	2	7	5	5	6
05041	2	4	2	4	6	4	2	4	4	2	2	4	5	7	6	5	6	3	2	3	6	4	5	5	6	3	5			6	3	5	5	6	7	7	6	6	5	6	6	3	5	7	7	6	5	2	6
41041	1	6	3	6	7	5	5	5	6	2	2	4	4	5	6	6	6	6	1	2	6	2	6	2	3	6	6			4	3	6	2	5	2	6	2	6	7	6	6	5	6	7	5	6	3	6	5
41041	2	6	3	6	7	4	4	6	6	4	4	6	3	5	6	6	5	6	1	3	5	2	4	3	3	4	6			6	2	6	4	5	2	5	3	4	7	6	6	4	6	6	3	4	5	6	3
32042	1	5	5	6	7	5	2	2	4	4	4	6	6	5	5	6	6	5	1	2	6	2	6	2	2	4	6	1	3	6	2	5	2	5	2	5	5	4	7	6	2	3	3	5	3	4	4	5	2
32042	2	6	4	6	6	2	2	2	4	3	4	4	6	4	6	6	3	3	1	2	6	4	6	3	4	7	7	4	4	7	5	6	3	6	3	6	5	2	7	7	6	2	4	6	2	3	2	5	2
18043	1	2	2	5	7	2	2	3	7	2	2	6	7	6	7	7	6	7	5	6	6	2	1	2	5	5	3	4	4	3	1	7	2	6	3	6	6	7	7	6	6	3	5	7	7	7	2	4	2
18043	2	2	2	4	6	2	2	4	4	2	2	2	6	2	7	6	4	3	1	1	2	6	6	6	5	7	7	6	6	7	2	7	6	7	6	7	2	4	7	7	6	2	2	6	7	2	1	5	6
20044	1	7	2	6	6	4	3	4	4	6	6	4	7	6	7	7	7	7	2	6	4	6	5	4	7	6	5	2	6	5	4	5	6	6	1	4	3	3	7	6	6	3	4	2	1	6	4	4	1
20044	2	6	6	6	7	3	4	5	5	4	4	2	7	7	7	7	7	7	1	2	2	7	6	5	6	6	6	6	7	6	6	4	7	6	1	5	3	5	7	6	6	7	7	7	2	7	7	7	7
68044	1	5	3	7	6	5	4	3	4	2	2	5	6	3	6	6	6	4	2	4	5	3	4	4	6	3	6			5	3	4	4	6	2	6	5	6	7	2	5	4	4	3	3	3	4	4	3
68044	2	5	3	7	7	5	5	4	4	2	2	5	5	3	6	6	6	5	3	4	5	3	3	4	6	2	4			4	3	6	4	6	5	6	5	6	6	2	4	5	5	5	3	4	5	4	3
54045	1	5	4	7	6	3	2	3	4	3	2	5	6	5	7	6	6	6	6	6	6	4	7	2	2		2			7	1	3	2	4	2	3	4	5	5	4	4	3	4	6	6	5	4	1	3
54045	2	5	3	6	6	4	3	4	4	3	3	5	5	6	7	6	6	6	6	6	6	4	7	2	2		2			7	1	4	2	5	2	3	4	4	5	4	5	4	4	6	6	3	4	4	4
66045	1	6	6	6	6	5	3	5	5	3	3	5	5	4	7	6	6	5	2	2	4	3	3	4	5	3	6	2	3	3	3	4	4	4	2	3		5	4	4	2	7	6	6	6	6	5	3	2
66045	2	6	6	5	6	5	5	4	5	2	2	5	4	5	6	6	5	4	2	3	4	6	3	6	6	4	6	6	6	6	5	6	6	5	3	5	3	5	3	5	5	5	5	6	5	6	6	5	3
11046	1	3		3	6	3	2	5	5	2	3	6	5	5	6	6	4	6	5	3	6	2	4	4	6		3			3	2	6	5	5	3	5	2	6	6	6	6	3	5	6	5	5	6	5	6
11046	2	4		4	6	4	4	5	5	4	4	6	6	4	6	6	6	7	5	5	6	4	5	4	6	3	2			4	3	4	2	6	3	5	3	5	6	6	6	6	6	6	3	5	6	6	5
59047	1	7	6	7	7	3	4	5	6	3	3	5	5	5	7	6	6	6	4	5	5	1	3	2	4	1	3	3	5	3	1	3	3	7	1	6	4	3	3	5	5	5	4	5	4	7	5	5	3
59047	2	7	4	7	7	3	4	4	4	4	4	4	5	5	6	7	6	6	3	3	4	4	6	4	5	3	4	5	6	7	5	5	2	6	1	5	4	3	4	5	6	5	5	7	7	6	7	6	6
96047	1	7	7	7	7	4	1	3	2	2	2	7	5	7	7	7	7	5	7	7	6	1	3	3	4	7	1	1	1	4	4	7	7	6	5	5	5	3	6	6	4	4	4	5	5	5	4	4	3
12047	1	7	7	6	5	5	3	6	6	2	2	6	7	6	7	7	7	7	2	6	6	4	6	5	4	3	6	2	2	5	5	4	2	4	3	4	4	4	2	5	4	5	4	6	2	4	6	5	4
12047	2	6	6	5	5	5	4	5	6	2	3	6	7	7	7	6	7	7	3	5	7	4	6	3	3	5	5	4	2	6	6	5	3	4	3	4	4	5	3	5	5	5	4	6	2	6	6	5	5
30048	1	6	3	6	7	2	1	2	2	2	2		6	5	7	7	6	5			6		2	5	5			3	3	5	2	5	3	5	2	5	4	4	6	4	4	5	5	5	5	5	2	2	4
30048	2	6	6	6	5	2	2	2	2	2	2		6	6	7	5	5	6	2	3	6			5	5	2	6	2	2	6	2	5	3	4	3	6	6	4	5	6	6	5	5	6	6	5	3	3	6
48048	1	3	5	4	4	3	1	2	1	2	2	7	7	5	7	7	6	7	6	7	7	1	2	1	1	2	1	1	1	1	1	5	6	6	1	5	5	7	6	6	7	4	6	6	3	2	1	2
48048	2	3	5	4	4	2	3	4	4	1	2	6	6	6	7	4	7	7	6	6	7	4	2	1	2	4	2	1	2	3	1	4	2	7	1	5		6	5	3	6	4	3	7	5	6	1	1
05049	1	6	4	5	4	4	4	4	5	3	3	5	6	5	7	6	5	6	3	3	6	6	5	4	4	6	5	5	5	6	3	3	4	6	4	4	4	5	5	5	6	4	3	4	2	5	3	5	5
05049	2	6	4	5	4	5	5	4	4	5	4	3	6	5	7	6	5	6	4	4	5	5	5	3	4	4	5	3	4	5	3	3	2	5	1	3	4	3	5	5	6	4	5	5	3	5	3	4	4
47049	1	7	5	5	2	3	2	6	7	2	2	6	6	6	7	6	6	6	3	6	7	5	6	3	4	2	2			6	2	3	2	3	1	2	2	6	6	6	6	6	6	7	5	6	6	3	6
47049	2	6	5	5	3	6	6	7	6	3	3	6	6	6	6	6	7	6	3	6	7	5	2	2	2	2	3			6	2	2	2	3	2	3	2	6	6	5	6	6	6	6	3	6	6	6	7
42050	1	7		7	7	7	5			3	2	7	6	5	7	7	7	5	5	7	7		3	2	2	4	3	2	5	7	5	2	6	3	1	2	6	3	1	1	1	6	6	6	3		4	3
42050	2	7		7	7	3	4			2	2		7	4	7	7	4	7	6	6	7		1	2	2	2	2	5	5	2	1	1	5	2	1	1	2	3	1	1	3	6	4	6	2		7	7
51050	1	5	3	6	5	5	3	3	4	2	2	5	4		6	6	5	4	2	2	6	6	5	3	3	6	6	5	6	7	4	5	7	5	2	5	2	5	5	3	3	6	6	6	4	6	5	2	5
51050	2	5	3	5	6	3	3	3	4	2	2	4	4		6	5	5	4	2	2	6	5	6	2	3	6	6	4	4	6	4	5	3	4	2	3	2	4	5	3	4	5	5	6	5	5	5	5	4
86050	1	6	5	7	7	7	5	5	4	4	4	6	6	6	7	7	7	4	5	5	6	7	3	2	4	5	3	4	5	6	3	4	2	4	1	4	4	3	5	2	4	7	7	7	5	5	7	7	2
86050	2	6	4	7	7	2	2	2	4	1	1	6	7	6	7	7	7	5	4	5	6	7	4	3	6	4	4	6	4	6	5	3	3	5	3	5	3	4	5	3	2	6	4	5	4	5	6	2	3
99051	1	1	1	6	7	5	5	2	1	1	1	1	7	6	7	7	7	6	2	7	7	1	3	1	3	5	3	1	2	7	5	4	1	2	1	6		2	6	6	2	5	4	6	1	6	1	6	1
99051	2	1	6	7	7	6	2	2	1	1	1	6	7	7	7	7	7	6	1	6	6	1	3	1	2	6	2	1	1		1	7	6	4	1	6	4	7	6	6	7	7	2	6	4	7	6	6	6
47051	1	6	6	6	7	5	2	4	5	3	3		6	6	7	7	7	6	2	5	7	4	3	2	2	4	4	3	5	5	1			6	1	5	3	4	5	6	5	6	6	7	5	2	3	2	6
47051	2	3	3	5	5	3	2	3	5	2	2	3	5	5	6	5	5	5	1	4	7	6	5	3	3	5	6	4	5	6	1			4	5	7	4	5	6	5	6	5	6	7	7	2	3	3	5
82053	1	7	4	7	7	6	4	7	7	1	1	4	3	4	7	7	5	4	2	4	6	2	2	1	1	4	2	1	1	1	1	6		5	5	6	7	6	7	4	6	3	6	7	7	7	7	6	1
82053	2	7	6	6	7	7	6	6	7	5	6	5	3	3	7	7	6	6	6	7	7	1	1	1	1	1	2	1	2	1	5	3	1	3	3	4	2	6	4	6	7	7	7	7	7	7	7	7	3
50054	1	5	2	6	6	5	6	6	6	6	6	4	6	5	7	6	7	7	6	6	7	2	1	2	2	2	2			2	1	1	4	2	1	1	1	1	7	1	1	6	6	7	7	6	5	3	6
50054	2	5	3	5	6	6	6	5	5	5	5	6	6	6	6	6	6	4	3	3	6	2	2	2	6	5	4			6	3	6	3	6	5	6	6	6	5	7	6	5	5	3	2	4	2	2	4
37056	1	7	7	7	7	7	5	3	5	7	7	7	7	7	7	7	7	7	3	4	7	5	1	1	7	7	6	1	1	3	3	7	7	7	7	7	4	7	4	7	4	7	7	7	7	4	4	7	7
37056	2	7	4	7	7	5	1	2	6	6	5	7	7	7	7	1	7	7	3	7	7	5	4	1	1	7	5	1	1	4	2	7	7	7	7	7	4	4	6	6	5	7	5	2	6	2	2	2	2
61054	1	5	6	6	7	6	5	5	7	7	7	3	6	3	7	7	3	5	1	2	6	5	6	4	4	7	7			7	3	4	2	4	2	3	3	3	4	5	5	5	5	6	6	6	6	5	5
61054	2	2	2	5	7	3	2	4	3	2	2	2	6	5	7	6	6	6	1	1	6	7	6	5	5	7	7	6	6	7	7	2	3	6	2	3	5	6	6	2	2	2	6	4	2	5	6	2	4
31055	1	7	6	6	7	3	3	4	4	5	5	7	6	5	7	6	7	7			7	2	2	2	6			3	3	6	2	2	1	5	1	1	2	3	1	5	5	6	6	6	6	6	7	7	4
31055	2	5	5	6	7	3	2	4	5	4	4	6	6	6	7	6	6	6			7	7	4	4	4			2	3	4	3	4	1	5	1	2	5	4	2	6	5	6	2	6	4	6	6	7	5
04059	1	5		6	7	5	4	3	6	2	2	5	7	6	7	7	7	7	5	7	6		2	6	7	3	3			5	3	3	2	5	1	5	4	5	6		7	6	5	6	2	3		2	5
04059	2	6		7	7	4	4	4	5	1	1	4	7	6	7	7	7	7	4	6	7		2	6	7	5	3			6	2	4	3	5	1	5	4	4	6		3	5	6	5	2	5	2	2	5
39059	1	3	2	4	6	2	2	3	2	2	2		7		6	6	6		1	3	2	4	5	2	2	5	5	2	5	6	5	6	6	5	4	5	6	6	7	6	5	6	6	7	2	5		2
39059	2	6	5	6	7	3	3	5	6	3	3	2	7	5	7	5	7		6	7	5	2	1	1	1	2	1	2	5	2	1	2	1	2	1	2	2	2	3	3	3	7	7	7	6	6	6	5
28061	1	6	5	5	6	3	4	4	4	5	4	5	4	5	6	6	6	5	4	4	6	2	2	2	5	5	3	2	3	4	5	5	6	5	5	5	5	5	6	3	3	3	5	3	4	3	2	3	3
28061	2	5	4	6	6	4	4	5	4	4	3	5	4	3	7	6	5	5	2	3	4	2	6	3	4	6	6	4	5	4	6	3	3	2	3	4	2	5	4	4	6	4	5	4	4	6	4	6	3
44062	1	7	7	7	7	2	2	3		2	2	6	7	5	7	5	6	6	6	6	6	6	2	4	5	2	4			6	1	5		6	2	3	3	5	5	5	5	3	3	5	6	2	1	4	2
44062	2	7	7	7	7	3	4	4		5	5	6	7	6	7	7	6	7	2	5	6	6	3	4	5	6	6			6	2	4		4	2	3	2	3	3	3	3	5	5	6	2	4	2	5	4
51063	1	7	3	7	6	2	1	6	6	2	2	4	6	5	6	2	6	7	2	5	7	1	3	3	3	6	6			6	1	5	4	4	1	3	3	3	4	1	7	5	5	7	7	7	7	1	7
51063	2	7	3	6	7	2	3	5	5	2	2	3	6	6	6	6	7	6	2	6	7	1	6	4	4	6	6			6	2	6	5	6	1	4	6	6	6	2	1	6	6	6	5	7	7	7	6
40066	1	4	3	3	7	4	6	4	3	4	5	4	6	4	7	4	6	4	1	2	6	7	2	2	5	6	5	3	4	5	4	5	6	4	2	4	4	6	4	5	4	6	3	6	6	6	5	6	2
40066	2	3	2	4	6	2	2	5	2	3	2	4	6	5	6	6	6	6	1	3	6	6	6	2	2	6	6	2	4	3	2	3	2	2	2	4	4	3	4	5	5	3	4	4	3	3	2	4	7
16066	1	6	7	4	7	4	3	4	5	2	2	3	7	5	7	6	5	4	1	6	6		4	5	5	5	4	5	5	3	2	4	1	6	4	5	3	4	2	5	7	4	4	5	1	6	3	5	7
16066	2	5	5	5	7	3	3	3	2	4	4	5	7	6	6	7	5	5	2	5	6		3	2	2	2	6	2	2	3	2	5	2	5	3	5	5	5	4	2	4	3	3	5	1	6	3	4	2
55066	1	3	3	6	6	4	3	3	1	3	3		7	4	7	7	6	6	2	6				2	2	2	2			2	2	5		6	1	4	4	5	6	5	5	4	4	7	3			4
55066	2	2	2	5	4	3	2	2	1	3	3		7	4	7	7	6	5	5	5				2	2	2	3			2	2	6		6	1	5	6	6	6	6	6	4	4	6	3		2	4
91067	1	7	7	7	7	7	7	7	7	2	2	6	7	7	7	7	7	7	7	7	7	2	1	6	5	1	1	6	6	1	1	2	1	2	1	2	1	4	7	5	5	7	7	5	2	7	5	5	3
91067	2	4	3	5	6	3	3	3	3	5	5	2	6	5	7	5	7	7	1	2	7	7	6	7	6	5	7	5	5	7	2	4	3	6	3	5		6	5	1	1	4	5	6	1	6	3	7	2
20067	1	6	3	4	6	3	2	4	4	2	2		6	4	7	7	5	6	5	5	4	4	3	1	1	2	2	2	2	4	1	3	6	2	2	3	2	2	2	5	6	5	5	6	5	3	6	3
20067	2	5	3	6	4	7	5	3	3	2	2		6	4	7	6	4	5	3	3	4	5	6	4	4	7	5	6	6	7	3		2	6	5	6	5	5	6	6	7	4	4	7	2	2	6	6
28067	1	7	1	6	7	6	6	5	5	6	2	6	6	5	7	6	7	6	4	5	6	5	4	4	4	3	4			6	6	4	4	5	2	5	5	5	2	4	5	6	6	6	4	5	6	6	5
28067	2	7	2	6	7	6	6	5	5	6	2	6	7	6	7	7	6	6	2	3	6	6	4	4	5	5	5			6	6	5	5	5	4	5	3	5	1	4	5	6	7	6	5	7	6	6	6
30069	1	5	5	4	6	2	2			2	3		6	3	7	6	6		1	6			6	1	2	2	4			7	2	3	1	5	2	4	2		3	1	2	6	6	6	2	5	5	6
30069	2	6	4	4	6	2	2			2	2		6	5	6	6	5		1	4			6	1	2	2	5			7	2	4	1	5	1	5	3	5	3	1	3	5	5	6	2	6		5
38070	1	6	4	5	5	3	4	4	3	2	2	4	7	5	7	7	6	7	3	5	6	4	3	3	6	4	4			4	3	5	5	6	1	5	5	6	7	6	6	3	4	4	2	1	2	4	2
38070	2	6	6	7	5	6	6	4	5	6	6	3	6	4	7	5	5	7	2	2	6	3	4	4	6	5	5			6	3	3	3	3	1	3	2	6	3	4	3	6	5	5	5	6	5	7	6
06071	1	5	1	4	6	6	6	6	5	2	2	3	5	4	6	5	4	5	3	3	5		3	3	6	4	4			6	2	4	3	5	2	2	3	5	3	6	5	3	4	5	5		5	4	4
06071	2	6	4	3	5	3	4	6	5	3	2	3	5	2	5	2	3	6	3	3	4		6	3	6	7	5			6	4	2	2	6	1	2	2	2	2	2	4	7	6	6	6	1	6	4	6
48071	1	4	2	5	6	1	1	1	2	1	1	6	6	3	7	7	7	4	2	4	5	4	2	1	1	5	5	2	4	5	1	5	1	4	1	3	4	5	2	2	3	3	2	2	2		4	2	2
48071	2	7	7	7	7	1	1	1	2	2	2	7	7	5	7	7	7	6	6	6	6	3	1	1	1	2	2	7	6	1	1	3	3	5	1	5	4	4	5	6	6	3	4	5	3		6	4	3
92071	1	5	4	6	5	5	5	4	5	2	2	5	5	4	6	6	5	6	5	5	5	4	4	3	3	3	2	2	2	3	3	5	3	5	4	5	4	4	4	4	5	6	6	5	2	5	5	5	4
92071	2	5	5	5	6	4	4	4	4	3	3	5	6	5	5	6	6	5	4	4	5	6	4	5	4	4	4	5	5	4	3	5	5	4	5	5	4	5	5	5	5	3	3	5	3	4	4	3	3
50072	1	3	4	5	7	6	4	4	3	3	2	5	6	6	7	7	6	6	3	4	6	6	5	3	4	2	2	2	4	5	4	5	2	5	2	2	3	5	3	5	5	4	6	6	5	4	2	3	3
50072	2	3	3	5	7	3	3	3	3	3	3	4	6	6	6	7	6	6	2	4	5	3	3	2	5	4	5	4	3	3	4	5	3	5	4	5	4	4	4	5	6	5	4	6	5	5	5	3	3
43072	1	5	5	5	6	3	2	3	3	3	2	5	6	3	6	5	5	4	2	5	6	6	3	3	2	6	6	6	6	5	3	6	3	5	3	6	3	5	6	5	5	6	6	6	6	3	5	3	5
43072	2	3	1	3	5	2	3	3	2	2	2	3	5	5	6	6	6	3	2	6	5	6	2	6	6	6	6	6	6	6	4	5	6	6	5	6	3	6	6	5	6	6	6	6	5	5	5	3	3
77076	1	5	6	6	7	6	4	5	5	5	3	5	6	6	7	7	6	4	2	5	6	7	4	6	6	6	6			6	3	5	3	5	5	5	4	5	5	4	5	4	4	6	5	5	4	4	3
77076	2	6	5	6	7	6	5	4	4	3	3	5	6	5	7	7	6	5	2	4	5	6	4	5	5	6	6			6	3	5	5	5	5	5	4	5	4	4	5	5	3	6	5	5	3	5	4
70076	1	6	5	7	6	5	3	4	5	2	2		6	6	7	7	7	7	1	5	6	3	2	1	2	6	6			5	1		1	4	1	4	3	6	6	6	6	6	6	6	2	2	6	7	5
70076	2	7	3	6	7	4	2	5	5	3	3		6	6	7	7	7	7	1	5	7	2	5	3	3	6	6			6	3	3	1	5	1	4	4	6	6	3	2	6	6	5	2	7	6	6	5
44077	1	6	6	7	6	2	1	1	1	2	2	6	6	7	6	7	7	5	3	6	5	1	1	1	6	5	3	2	2	4	2	2	1	3	1	1	6	6	5	2	6	4	4	6	5	4	6	2	2
44077	2	5	5	5	6	2	2	2	2	2	2	5	6	7	7	7	7	6	2	5	5	6	4	6	7	4	5	6	5	6	3	6	5	7	5	7	6	6	7	5	5	2	2	3	7	2	2	6	1
54077	1	6	3	6	7	3	3	4	4	4	4	7	6	6	7	7	6	3	1	6	6	3	3	5	5	2	3	5	3	3	4	5	6	6	3	5	5	6	2	4	3	6	6	6	6	5	5	5	6
54077	2	6	4	6	7	5	5	5	5	5	5	6	7	7	7	7	6	3	1	1	5	6	6	6	6	5	6	6	6	2	6	6	6	5	4	6	4	6	2	4	3	6	6	6	3	6	5	3	5
97078	1	5	3	6	6	6	6	5	5	4	4	2	6	5	6	5	5	6	1	3	5	6	5	3	3	7	7			7	2	3	2	4	1	2	3	2	2	2	3	4	4	7	4	5	6	6	5
97078	2	5	5	6	6	6	6	5	5	5	5	3	6	6	6	6	6	5	2	6	6	4	2	3	3	6	5			6	2	2	3	3	1	2	2	3	2	1	3	4	4	6	4	4	3	2	3
22078	1	7	5	6	7	4	3	6	2	2	3	5	7	6	6	6	6	5	3	6	7	2	1	3	4	2	2	3	3	2	1	3	1	4	2	4	2	4	5	5	6	4	6	5	3	5	4	5	2
22078	2	5	3	5	7	3	3	4	2	2	5	4	5	5	7	7	5	6	2	6	2	3	3	4	3	3	4	2	5	5	4	5	3	5	2	4	3	5	5	6	6	6	6	6	5	6	5	3	2
26079	1	5	6	5	7	2	2	6	6	3	3	6	7	5	7	7	6	6	5	6	4	2	1	3	5	5	2	4	6	3	2	4	3	6	2	5	2	3	3	3	5	6	7	7	2	6	7	4	3
26079	2	5	3	5	6	3	2	3	3	3	3	6	6	6	7	6	5	6	4	6	3	1	2	3	5	2	3	2	2	2	1	6	5	5	3	5	3	5	4	4	6	3	6	7	6	7	5	3	5
92080	1	6	3	1	7	4	3	3	3	3	3	7	7	6	7	7	7	7	2	5	6	2	4	2	3	3	5			6	2	5	3	5	1	4	4	6	6	5	6	3	2	7	2	4	5	5	2
92080	2	7	3	3	7	4	3	3	3	2	2	6	7	7	7	7	6	7	2	3	7	2	5	2	3	4	5			6	2	4	5	6	3	5	4	5	5	3	5	3	3	7	2	5	4	5	2
36080	1	6	4	6	5	4	4	5	5	4	4		5	6	6	6	5	5	1	3	5	3	3	5	5	3	6			6	3		1	4	1	2	4	5	5	5	6	5	4	6	6	5	5	4	3
36080	2	6	5	6	7	5	5	6	6	5	5		5	5	6	7	4	4	1	2	5	6	4	4	5	5	6			6	4		1	2	1	2	4	2	2	5	5	6	5	6	5	5	5	5	5
41081	1	5	4	4	4	5	4	4	4	3	3	5	4	4	6	6	5	4	2	3	4	5	4	5	6	5	5			5	3	3	1	4	1	2			2	3	4	6	6	6	5	6	4	6	3
41081	2	4	3	4	4	5	5	4	4	3	3	4	4	5	5	5	5	4	3	3	4	4	5	4	4	5	5			5	3	3	1	4	1	3	4		2	3	4	6	6	4	4	4	3	4	2
96081	1	6	5	7	7	6	7	5	4	3	4		6	6	7	7	7	4	2	6	6	4	4	4	4	3	4			5	1	4	3	4	2	4	4	4	4	4	6	7	7	7	5	5	5	6	5
96081	2	6	3	7	6	6	4	4	3	3	3		6	6	7	6	7	4	2	5	6	4	4	5	5	6	6			5	2	4	3	4	2	4	4	4	5	4	5	6	6	6	3	6	4	6	5
77081	1	3	4	5	6	2	2	4	4	2	2	7	7	5	7	7	7	7	2	3	7	1	4	3	3	7	4			7	2	4	2	3	1	4	3	5	4	3	3	5	6	7	2	4	3	2	2
77081	2	3	3	4	7	2	2	4	4	1	2	6	7	6	7	7	7	7	2	3	7	3	5	5	6	7	6			6	1	4	1	3	1	3	2	5	5	3	5	5	4	6	2	5	3	4	2
44081	1	7	3	6	7	5	3	4	7	6	5	7	7	3	6	6	5	6	3	3	7	5	5	6	6	3	5	4	2	2	3	3	3	5	2	3	4	4	5	6	5	5	4	7	7	4	6	3	7
44081	2	7	2	4	5	6	3	3	6	3	3	6	5	4	7	6	5	7	3	3	7	5	4	6	6	4	4	5	2	3	4	4	5	6	3	3	5	6	4	5	4	4	3	6	7	3	5	6	3
40081	1	5	4	6	6	6	5	5	5	5	3	3	6	5	7	6	6	6	2	4	5	6	2	2	2	4	5	2	3	5	2	4	3	5	1	4	3	5	6	3	3	6	6	6	5	6	4	6	2
40081	2	5	3	4	6	4	5	5	5	5	3	4	6	6	6	6	6	5	3	6	5	6	3	2	2	3	3	2	2	3	2	4	5	5	3	2	3	5	5	4	5	3	3	6	2	5	4	5	2
79083	1	6	6	7	7	2	1	3	5	2	2	7	7	5	7	7	7	6	3	4	7	1	4	1	4	4	4	1	1	5	2	6	6	6	4	5	5	6	6	7	7	6	7	7	6	4	3	2	2
79083	2	6	6	6	7	2	2	3	4	3	3	6	4	5	6	6	5	4	2	2	7	1	5	2	5	5	5	1	1	5	3	6	7	6	5	6	5	7	6	7	6	6	5	7	7	6	7	6	6
94084	1	6	7	5	7	5	3	3	1	3	3	4	6	3	7	6	6	6	4	7	6	2	1	2	6	2	2	2	2	3	1	5	2	5	2	5	5	4	5	5	5	2	3	6	4	5	3	5	4
94084	2	5	4	6	6	3	2	3	2	3	2	6	6	5	7	7	6	6	6	7	6	2	2	3	5	1	1	2	2	2	1	5	3	4	3	5	5	5	5	5	5	3	3	2	2	5	4	3	2
60085	1	5	4	7	7	5	4	4	4	7	6	4	7	4	7	6	6	7	5	5	6		4	3	2	2	3	2	2	2	1	4	1	4	1	5	2	3	4	1	1	7	7	7	7	7	7	7	7
60085	2	5	4	7	7	5	4	4	4	7	6	4	7	4	7	6	6	7	5	5	6		4	3	2	2	3	2	2	2	1	4	1	4	1	5	2	3	4	1	1	7	7	7	7	7	7	7	7
87085	1	4	3	5	4	5	5	2	2	3	4	2	7	5	6	5	6	5	1	2	5	5	6	2	7	6	6			7	7	6	4	6	3	6	3	4	6	6	5	4	4	6	5	5	6	5	4
87085	2	6	6	6	7	3	3	5	5	4	4	4	7	6	7	7	7	6	3	4	6	3	4	3	6	5	5			6	3	4	3	4	2	4	3	4	3	3	4	6	5	6	6	6	6	7	6
32087	1	6	3	3	6	2	2	3	3	2	2		6	5	6	6	6	4	3	4	6	3	3	2	2	6	5	3	4	6	2	2	3	5	3	5	4	3	6	5	5	5	5	6	5	6	3	5
32087	2	5	3	4	6	2	2	4	3	2	2	4	6	6	6	6	6	5	3	5	6	5	3	3	5	5	5	4	5	6	2	4	4	5	3	5	3	4	6	4	3	4	4	6	4	5	2	5
41088	1	5	6	5	4	6	6		2	2	2	3	6	5	6	5	4	7	1	2	6	5	7	5	6	6	7			7	2	6	3	6	2	3	5	6	4	6	7	6	3	7	6	7	6	6	6
41088	2	6	5	5	5	6	6			1	2	3	5	5	6	4	5	6	1	2	5	7	7	6	6	6	7			7	6	3	5	6	2	4	5	4	5	4	5	5	3	3	4	4	5	5	5
07088	1	6	6	7	7	4	3	2	2	2	2	4	7	5	7	7	6	5	1	2	7	6	6	3	4	6	7	4	7	6	3	6	3	6	2	5	4	6	6	4	5	5	5	6	6	6	6	7	3
07088	2	5	3	5	6	4	4	4	3	2	4	2	6	5	7	6	6	3	1	3	6	6	5	5	4	6	7	4	5	4	3	3	1	2	1	3	3	3	2	1	2	6	5	5	3	6	5	6	2
67088	1	6	4	4	6	2	2	5	4	3	3	5	6	6	7	7	6	6	6	6	7	2	2	2	6	2	2	1	2	2	2	6	3	6	2	6	5	6	6	3	6	5	3	6	6	5	3	2	5
67088	2	6	6	5	7	6	5	5	5	4	4	3	6	6	7	6	6	6	6	6	6	4	3	2	5	3	2	6	4	6	4	6	3	6	2	5	5	5	6	4	5	6	5	7	6	6	5	6	7
36089	1	4	4	5	5	5	5	2	3	2	2	6	6	5	7	7	7	7	3	4	6		5	2	2	4	4	3	4	5	5	3	3	5	3	6	4	6	7	2	6	5	5	6	3	4	5	3
36089	2	5	5	5	6	5	5	3	3	2	2	4	6	6	7	6	7	6	4	6	6		3	2	2	4	4	2	4	4	4	4	5	5	2	5	5	5	6	2	5	5	5	7	4	6	4	2
98090	1	6		6	7	2	2	2	2	1	1		6	6	7	7	6	4	1	2	6	7	5	1	2	7	6			6	1	7	6	5	2	6	6	4	4	4	6	5	2	6	2	6	6	2
98090	2	6		5	7	2	2	2	2	2	2		5	6	7	7	6	4	1	2	6	7	6	2	6	5	5			6	2	6	5	6	3	4	4	3	5	4	4	2	2	6	2	2	5	2
57090	1	7	5	6	6	2	2	3	3	2	2	4	6	6	6	7	6	5	6	6	6	6	3	5	5	3	2	4	4	6	2	5	4	6	5	6	4	6	7	4	5	3	3	7	6	4	3	6	3
57090	2	7	5	7	7	2	2	4	4	4	4	6	6	6	7	7	6	6	6	6	6	7	2	4	4	3	2	2	3	2	2	6	6	3	6	6	5	6	5	5	6	4	4	6	6	4	4	3	5
12090	1	6	6	5	5	3	4	4	5	4	4		6	6	6	6	6	7	2	5	6		2	2	5	6	5			5	3		2	6	1	3	4	4	5	2	4	6	5	7	2	4	5	3	4
12090	2	5	5	6	6	4		5	5	4	4		6	5	7	6	6	7	3	5	5		2	1	2	5	4	3	3	5	3	3	2	5	1	2	3	4	4	2	4	6	4	6	2	5	5	4	5
33090	1	3	6	7	5	4	3	5	5	4	4	6	6		6	6	5	5	4	6	5	6	2	3	3	3	3			4	2	2	1	3	1	2	3	3	3	2	2	3	3	6	5	3		2
33090	2	3	3	7	6	4	4	5	3	3	3	3	6		7	5	5	5	3	5	6	6	4	2	2	4	4			5	3	2	3	4	1	2	3	5	4	2	2	4	4	5	4	4		3
03091	1	3	2	5	4	2	3	3	2	3	2	5	6	3	6	5	3	5	1	6	7		2	5	5	3	6			5	3	4		6	1	5	4	6	2	1	3	3	5	5	3	6	2	6	3
03091	2	5	5	5	5	3	3	6	6	4	4	3	4	3	6	5	4	5	1	3	7		5	5	6	6	7			6	6	3		4	1	3	3	4	1	1	2	6	6	6	4	6	3	5	5
90091	1	5	3	5	7	4	4	4	4	5	4	5	5	6	6	6	5	5	2	3	5	5	5	5	5	5	5	5	5	6	5	5	5	5	1	5	4	4	6	4	4	4	4	5	5	4	3	5	5
90091	2	5	3	5	6	4	4	4	4	5	5	5	5	5	6	5	5	2	2	5	5	4	4	4	4	3	4	4	4	4	4	4	4	5	3	5	4	4	4	4	4	5	5	5	5	4	4	4	5
38091	1	3	3	6	7	5	5	2	2	1	2	5	5	3	6	5	5				6		6	3	5					4	2	6	4	6	5	5	5	6	7	7	7	4	4	6	3	3	4	4	4
38091	2	6	5	6	7	2	2	6	5	4	4	4	3	5	7	7	7				7	3	3	5	6					2	2	3		2	2	2	2	3	2	3	3	2	3	5	4	6	6	5	5
58091	1	7	7	7	4	6	3	2	6	3	2	6	7	7	7	7	7	7	2	3	7	7	7	4	4	3	7	1	1	2	7	3	5		1	3	3	5	5	3	2	4	3	6	7		2	6	7
58091	2	6	6	5	7	2	2	2	6	5	4	5	7	7	7	7	7	6	4	4	6	7	4	2	7	4	4	2	2	4	2	5	3	6	6	7	7	5	5	7	7	6	5	6	4	7	7	7	6
90092	1	4	1	2	6	3	2	4	1	2	2	6	6	5	7	7	6		2	7	6	3	1	1	3	2	1			2	1	3	2	6	1	3	4		4	5	6	4	4	6	3	5		2
90092	2	4	1	2	6	2	2	4	1	1	1	4	5	4	6	7	6		1	6	6	3	2	2	2	2	2			2	1	3	1	5	1	4	3		4	2	7	4	4	6	3	5		2
40092	1	6		6	6	5	2	2	3	2	2	3	6	6	7	6	4	5	5	6	7	2	3	5	5	2	3	3	4	2	2	2	2	5	2	6	2	3	3	2	6	6	6	5	2	5	7	4	2
40092	2	6	3	6	6	6	4	3	3	2	2	4	6	6	7	6	6	5	2	3	6	6	5	6	6	7	6	7	6	6	3	5	3	2	1	2	2	2	3	3	3	6	6	6	5	6	6	5	6
71092	1	3	1	5	4	3	3	2	2	1	1	6	6	4	6	5	5	4	1	2	5		6	3	4	7	7	2	4	7	2	5	3	5	2	5	4	6	4	5	3	3	3	6	3	3	4	3	2
71092	2	5	1	5	3	4	3	2	2	2	2	6	6	5	6	6	4	5	1	3	6		4	4	5	3	5	2	3	6	2	6	2	6	5	3	5	6	6	3	3	3	4	6	3	6	3	4	2
04093	1	5	3	5	6	5	5	5	5	3	2	3	6	5	7	7	7	7	5	5	7	5	4	2	2	6	3	4	5	6	2	2	7	4	3	6	7	4	4	4	6	2	5	6	3	3	2	3	2
04093	2	3	2	2	3	5	4	4	3	3	2	6	7	6	6	6	5	7	5	5	7	3	3	2	2	5	3	3	3	5	3	4	3	6	2	4	4	5	7	4	5	4	5	5	2	4	6	3	3
31093	1	7	6	7	6	6	3	3	2	2	2	4	7	5	7	7	7	6	4	5	7	2		2	2	4	6			3	1	3	3	5	4	6		6	6	6	6	3	4	4	5	2	1	1	2
31093	2	7	5	6	7	2	2	5	5	3	3	6	7	6	7	7	6	6	2	5	6	7	6	1	1	2	6			6	2	6	6	6	6	6	5	6	6	5	6	6	5	7	7	6	2	5	6
04093	1	6	4	5	6	2	2	2	3	2	2	6	7	6	7	7	6	6	3	4	6	6	6	2	3	6	6			5	2	5	2	6	2	5	5	4	5	5	6	2	2	6	1	3	1	2	2
04093	2	5	5	6	6	2	2	2	2	2	2	7	6	5	7	6	6	6	6	6	7	2	1	2	2	2	2			2	2	6	6	7	6	7	6	6	7	5	6	4	5	4	1	1	2	1	2
87002	1	5	6	5	7	2	3	5	5	3	3		7		7	7	7		1	6	5		3	5	7	6	5			2	1	3	1		2	5			6	1	3	5	5	7	6	6	6	4	6
87002	2	5	5	5	7	4	2	5	5	5	5	6	6	6	7	7	6	5	3	6	6		2	5	2	4	3			2	1	5	2	4	2		3	6	6	2	6	5	6	6	5	6	6	5	5
60004	1	5	4	4	7	4	4	4	4	4	4	6	5	4	6	6	6	4	2	3	6		3	6	6	6	5	6	6	6	2	4	3	6	2	5	5	5	6	5	5	4	4	6	5	4	2	2	2
60004	2	5	4	4	7	4	4	4	4	4	4	6	5	5	6	6	6	4	2	3	6		3	6	6	5	6	6	6	6	2	4	3	6	2	5	4	5	6	5	5	4	4	5	3	4	2	2	2
68004	1	4	4	5	6	4	3	4	4	4	4	6	5	6	6	6	6	6	2	6	6	2	2	3	3	2	2	2	2	2	1	4	5	5	2	5	5	6	5	4	4	6	6	6	2	5	6	5	6
68004	2	4	5		6	5		4	4	1	1		6	6	6			5	1	4	6	5	5	5	5	5	6	4	4	6	6	6	6	6	3	6	6		6	6	6	6	6	3	3	6	6	5	5
35005	1	6		5	7	7	7	6	7	5	5		6	4	7	6	6	1			7	3	1	5	6			5	3	2	2	2	1	2	1	3	1	3	6	7	6	6	6	7	7	7	7	7	4
35005	2	4		4	7	5	7	4	4	4	4		6	4	7	7	7	2			5	2	4	6	7			5	5	6	3	7	1	7	6	7	6	7	7	7	7	7	7	7	5	7	7	7	6
21006	1	3	1	3	5	6	4	3	1	3	3	6	5	6	6	7	5	5	5	6	6	1	2	1	1	1	2	1	2	4	1	6		6	1	4		6	7	6	6	6	6	7	5	5	5	3
21006	2	2	1	2	4	5	4	2	1	2	2	6	6	5	6	6	6	5	3	5	5	1	2	1	2	2	2	1	3	3	1	4	5	5	2	5	6	6	7	6	6	6	6	7	2		4	4
55007	1	5		5	4	3	2	2	2	3	5	5	5	5	7	5	6	4	4	4	5	3	4	4	5	4	4			5	2	4	4	5	4	5	4	5	6	6	5	4	4	6	4	2	4	3	3
55007	2	5		5	3	3	2	3	3	3	3	6	6	5	7	5	6	4	3	4	5	2	5	5	4	3	5			5	3	5	5	3	4	3	4	4	5	3	4	4	5	4	4	3	4	3	3
34007	1	7	7	2	7	6	5	6	3	4	4	5	7	6	6	7	7	5	1	3	6		6	6	6	6	6			6	3	2	2	5	3	5	1	3	3	2	2	4	4	6	5	6	5	3	4
34007	2	7	2		7	6	6	6	5	6	6	6	6	6	5	7	5	2	5	6	6		2	6	6	2	2			2	2	4	2	3	2	2	2	5		4	4	5	5	7	6	7	5	6	5
37008	1	2	2	3	7	2	2	2	2	2	2	3	7	4	7	7	6	2	6	6	7	2	1	4	4	4	2	2	2	2	1	6	1	6	1	7	5	2	7	3	4	4	4	4	3	5	2	2	1
37008	2	4	6	2	7	3	2	3	3	5	5	6	7	5	7	7	7	4	5	5	7	2	1	4	4	2	2	2	2	2	1	4	6	6	2	6	5	5	6	2	4	3	5	6	3	5	3	4	4
09011	1	6	4	4	7	4	3	4	4	4	4	5	3	4	6	7	6		3	6	5	1	2	5	6	3	3			5	2	4	3	6	6	6	5	6	6	3	5	4	5	6	1	2	2	3
09011	2	5	3	6	4	3	3	4	4	5	5	5	4	5	6	5	6		3	6	6	1	2	1	2	1	2			3	2	4	2		3	5	6	6	4	4	6	3	3	7	2	2	4	6
58013	1	3	1	7	7	4	2	4	1	1	1	1	7	2	7	7	7	7	1	2	7	6	6	7	6	6	7			6	2	1	1	7	1	1	4		7	1	2	2	6	7		7	6	4	2
58013	2	3	1	7	7	4	2	2	1	2	1	1	6	2	7	7	7	7	1	2	7	7	6	7	7	6	7			3	3	1	1	4	1	1	3		6	2	2	5	6	6	6	7	7	5	5
91013	1	5	3	5	7	2	2	3	2	5	4	5	6	4	6	7	6		1	6			3	7	7	6	6			4	1	5	3	5	2	4	4		5	4	6	4	4	6	5			6
91013	2	5	3	4	7	3	3	3	2	3	3	4	6	6	6	6	6		1	5			3	6	6	3	6			4	2	4	3	5	2	3	4		4	3	5	3	3	6	5			3
20013	1	3	3	4	6	1	2	2		1	2	6	6	4	7	6	6		4	4	4	4		1	2	4	4	1	4	4	1	6	6	6	4	5	4	6	7	5	6	3	3	5	1	2	2	1	1
20013	2	3	3	1	5	1	2	4	3	1	2	4	6	6	6	6	6		1	3	6	6	5	2	6	6	7	2	5	6	1	5	5	6	5	6	4		6	4	4	4	4	5	1	2	1	1	1
30014	1	7	7	7	7	6	3	4	4	4	4	5	7	6	7	7	7	6	3	5	6	4	4	6	5	4	6	6	6	5	5	5	3	4	1	2	4	4	5	6	5	6	6	6	5	7	6	7	6
30014	2	7	7	7	7	6	5	6	6	4	5	6	7	7	7	7	7	6	4	6	7	5	2	6	6	4	6	6	6	6	2	5	2	3	2	3	4	3	4	4	4	6	5	6	5	6	6	7	6
13015	1	5	2	4	5	6	6	5	4	5	5	6	7	6	7	4	7	7	3	6	6		7	3	3	7	6			7	2	3	1	6	1	2	2	5	5	1	1	6	6	6	6	6	7	5	4
13015	2	7	7	7	7	3	2	6	6	6	6	5	6	6	7	6	7	6	2	2	4		6	3	5	6	6			6	5	2	2	1	1	2	2	3	1	1	2	6	6	5	6	6	6	2	5
37015	1	5	5	7	6	4	3	4	2	4	4	7	7	4	7	7	7	7	4	4	7	1	5	5	5	4	4			6	6	5	4	5	4	4	4	6	2	5	6	4	4	7	2	1	2	2	4
37015	2	4	6	7	7	4	4	4	4	4	4	6	6	7	7	7	7	7	6	7	7	4	1	3	3	1	1			1	1	4	3	4	3	5	4	5	4	3	4	6	2	7	5	6	4	2	4
89015	1	2	1	2	4	3	4	2	2	2	2	2	6	3	7	5	6	6	1	2	5	7	6	6	6	6	7	7	7	7	5	4	2	5	1	3	3	6	4	4	6	5	6	6	5	5	4	2	2
89015	2	3	2	2	3	3	3	2	2	2	2	2	7	4	7	6	6	6	1	2	6	7	6	6	6	6	7	6	6	7	7	4	3	4	1	2	4	6	3	3	4	5	2	5	4	6	3	3	2
13017	1	7	1	6	4	3	4	6	6	4	4	4	4	4	6	6	4	2	1	2	6		5	6	6	4	7	5	4	7	5	5	1	3	1	5	4	5	3			4	4	5	3	6	7	3	6
13017	2	7	4	5	5	5	4	6	6	4	4	5	3	4	6	6	4	3	1	2	6		3	6	6	5	6	4	3	5	5	4	2	2	1	5	5	5	2	3	3	6	2	7	3	6	7	7	6
61018	1	3	2	7	6	3	2	2	3	2	2	6	5	6	7	7	4	5	6	6	6	4	1	2	3	5	2	1	4	3	2	2	2	2	1	2	6	3	4	1	6	2	5	7	1	2	2	3	2
61018	2	3	2	7	7	3	2	2	2	2	2	6	6	6	7	7	4	7	6	6	6	4	1	2	3	5	2	1	4	6	1	2	2	2	1	2	6	3	7	6	7	2	5	7	1	2	1	2	2
93019	1	6	3	6	6	2	2	5	2	4	5	5	6	6	6	7	6	4	2	6	7	2	6	5	4	5	5	4	5	6	2	4	2	3	2	4	3	5	2	3	2	3	3	5	3	3	3	2	3
93019	2	3	5	4	5	2	2	5	5	3	3	5	6	6	6	6	5	5	2	6	6	4	6	3	3	6	5	3	4	6	2	5	4	5	2	4	4	3	6	4	5	3	2	6	4	2	2	2	2
33019	1	7	2	7	5	1	2	2	2	2	2	1	7	7	7	6	7	7	2	5	7	3	2	2	3	3	4			5	1	6	2	6	4	6	6	6	6	6	6	4	4	5	2	2	1	3	1
33019	2	6	4	6	6	2	2	3	1	2	2	2	7	6	7	6	6	7	1	4	6	2	3	3	3	4	5			4	2	7	6	5	4	6	5		5	6	6	3	3	6	2	3	2	3	2
70020	1	2	3	7	3	2	2	3	3	2	2	7	6	5	7	7	6		3	7	6	2	3	2	2	1	2	1	2	6	2	3		3	4	6	5	3	4	4	5	2	4	7	4	3	2	2	1
70020	2	5	6	7	7	2	2	5	6	3	2	5	6	5	7	6	7		2	4	5	2	6	3	6	6	6	3	3	7	2	5		3	4	6	4	4	2	2	4	3	4	6	2	5	5	2	5
81021	1	1	2	6	6	6	6	5	6	1	1	2	6	5	7	7	6	4			7	1	2	5	5			2	2	6	2	4		5	2	2	3	5	2			6	5	7	1	6		1	5
81021	2	1	2	6	6		6	5	6	1	1	2	6	5	7	7	6	4			7	4	2	6	6			4	3	7	6	4		5	2	2	3	5	2			5	4	7	1	6		1	4
56022	1	7	2	7	7	6	3	3		2	2	6	6	7	7	7	7	4	2	3	7	5	3	6	6	4	4	5	4	5	2	4	4	6	2	6	4	6	6	5	4	5	2	7	1	6	1	5	6
56022	2	6	6	7	7	6	3	5		3	2	6	7	6	7	7	7	3	2	3	7	3	2	6	6	2	5	3	3	3	2	4	2	5	3	6	2	6	6	3	7	6	2	7	3	6	2	6	6
77023	1	5		7	4	3	3	3	3	2	2	5	7	6	7	7	7	7	2	4	7		2	2	2	6	5			6	2	4	3	5	4	5	5	5	4	5	5	2	5	6	1	5	4	3
77023	2	4	3	6	4	3	2	4	4	3	3	6	7	6	7	7	7	6	2	3	7	4	3	2	2	6	6			6	5	4	3	5	3	4	3	6	4	6	6	3	2	6	2	6	4	6
43023	1	4	4	6	7	4	4	6	6	2	3	6	7	5	7	7	4	1	2	4	6	7	2	5	5	4	4	6	1	4	2	5	1	7	3	6	2	2	1	2	3	6	6	5	7	3	6	7
43023	2	4	6	6	7	3	2	5	5	2	6	7	7	6	7	7	7	1	1	6	4	7	1	5	5	2	3	6	4	6	2	6	1	4	4	4	5	2	1	3	3	3	5	5	4	4	5	5
93024	1	5	5	6	6	5	4	3	3	2	3	5	5	6	6	6	4	5	2	6	4	2	6	2	2	3	4			5	5	4	2	2	2	4	4	6	4	4	4	3	5	6	4	5	3	2	3
93024	2	5	5	6	6	5	5	3	5	4	5	5	5	6	5	6	6	6	2	6	4	3	5	2	3	4	5			5	5	5	2	4	2	4	4	5	4	4	4	3	5	6	5	4	3	2	2
84025	1	4	2	6	6	3	2	3	3	2	2	1	6	5	7	7	6	7	1	6	7	6	6	2	2	6	6			7	2	2	3	2	2	3	2	2	6	2	4	2	2	2	1	1	2	2	1
84025	2	4	5	6	6	4	2	2	2	2	2	5	6	5	7	7	6	4	4	6	6	6	2	1	2	3	3			7	2	4	5	6	3	5	4	5	6	2	3	3	5	6	4	5	3	5	4
30025	1	4	5	6	3	5	3	5	4	3	3	5	5	6	6	6	6	3	1	4	7	2	2	2	3	5	3			4	2	4	2	6	1	2	2	6	3	2	6	6	6	7	6	6	6	7	6
30025	2	5	2	4	2	2	2	5	5	4	4	4	5	4	6	6	6	4	2	5	6	3	2	2	2	5	2			4	2	5	2	3	1	5	2	5	6	4	6	6	6	7	7	7	6	6	6
04026	1	3	2	5	6	3	3	2	2	2	2	5	4	4	5	6	5	3	2	4	5	3	3	1	1	5	6			6	5	6	2	6	3	4		4	6	3	3	5	5	6	2	1	2	3	2
04026	2	3	5	6	3	2	2	4	4	2	2	6	6	3	6	4	5	3	3	4	6	1	1	1	7	3	5			5	2	5	2	5	2	4	5	5	4	3	3	3	4	3	4	2	2	2	2
01027	1	2	1	7	6	3	2	3	2	4	4	2	7	5	7	6	5	5	2	5	7	2	6	6	7	7	1	2	6	5	1	5	1	3	1	5		6	3	5	4	6	5	7	7	7	4	3	1
01027	2	6	5	7	6	6	6	4	4	6	6	7	7	5	7	7	7	7	3	6	7	6	7	7	7	7	1	7	4	3	1	1	4	1	2	2	3	5	2	2	2	7	6	7	7	7	7	7	3
15028	1	7	7	7	5	3	2	3	3	2	1	6	6	5	7	7	7	2	1	1	5	6	5	3	5	6	7	7	7	7	6	6	6	6	1	5	4	6	7	6	6	3	7	7	5	6		6	6
15028	2	4	2	3	5	3	2	3	2	1	1	6	7	6	7	7	7		1	5	6	2	2	2	2	5	5	2	2	6	1	6	6	7	4	4	3	6	7	6	7	3	4	7	5	5	6	7	2
95028	1	4	2	6	6	5	4	3	1	2	2	2	6	3	7	7	6		4	5	6		5	4	6	2	3			6	4	5	4	7	2	5	2	4	6	4	5	5	3	5	4	6	3	6	4
95028	2	3	2	4	4	3	3	3	1	2	2	2	5	3	6	6	6		4	6	6		6	2	2	4	3			6	1	3	2	6	1	4	2	3	5	2	5	5	5	6	4	5	2	5	3
74028	1	4			7	2	2	6	6	1	1	1	7	7	7	7	6	3	2	6	6	6	5	2	5	3	6			6	2	3	6	5	1	3	3		6	6	7	2	2	2	1	6	2	2
74028	2	2			7	6	5	6	6	1	1	1	7	6	7	7	6	7	1	2	6	1	6	7	7	7	7			7	2	7	4	4	1	7	5		6	6	7	2	4	7	2	6	7	7
90030	1	7	7	7	7	5	1	1	3	4	5	7	7	6	7	7	7	7	5	7	7	1	1	3	6	2	1	1	1	4	2	7	3	7	5	5	7	7	7	7	7	4	5	6	1	5	6	4	4
90030	2	7	7	7	7	4	3	5	2	3	4	7	7	7	7	7	7	7	7	7	7	2	3	1	4	3	1	1	1	1	1	7	1	4	4	7	7	7	7	4	4	4	4	4	4	7	1	5	3
48030	1	4	5	6	7	5	5	6	6	6	6	6	7	7	6	6	7	6	2	5	6	6	4	5	5	3	6	2	2	6	6	6	2	5	2	4	4	6	6	5	4	3	3	6	5	4	4	3	4
48030	2	5	6	6	7	4	3	4	6	4	6	6	7	6	6	7	7	6	3	3	7	5	4	5	6	5	5	4	3	5	5	7	7	5	6	6	5	6	6	6	5	5	5	6	4	3	4	4	4
06031	1	4	3	5	6	4	5	4	4	3	3	7	7	6	6	6	6	6	2	4	6	2	2	2	2	4	5	1	1	4	1	4	3	4	2	3	3	5	6	7	6	5	3	6	5	2		5	3
06031	2	4	6	5	7	4	2	4	4	4	4	5	7	5	7	7	7	7	5	6	7	2	1	1	2	1	1	1	2	3	1	5	2	4	3	5	5	4	6	4	6	3	5	6	5	3	3	4	2
20034	1	3	2	7	7	2	3	3	3	4	1	3	7	5	6	7	4	1	4	4	7		5	4	4	6	6	7	7	7	5	7	3	6	4	6	3	4	7	6	7	3	4	7	2	5	2	3	1
20034	2	5	4	7	7	5	5	4	4	3	4	6	7	4	7	7	5	5	3	4	7		3	2	2	4	5	3	3	4	4	4	2	4	2	4	3	2	3	4	5	5	5	7	5	6	3	5	5
94034	1	6	6	6	7	4	1	3	5	2	2	7	6	7	7	7	7	7	5	7	7	5	2	3	2	5	3			4	5	7	5	7	5	6	5	6	7	7	7	6	2	6	1	5	5	3	4
94034	2	6	5	6	7	2	2	3	4	2	2	6	7	6	6	7	7	7	3	5	7	6	2	2	2	6	5			7	7	6	5	5	6	6	6	6	6	7	6	6	5	5	1	3	4	2	2
88035	1	5	3	6	7	5	5	3	3	3	3	2	7	6	6	7	6	7	1	2	7	5	6	3	3	6	6			7	6	7	5	5	2	6	4	5	6	5	5	3	3	5	5	5	3	2	3
88035	2	6	5	6	7	6	6	6	6	4	4	3	6	5	6	6	3	7	1	2	7	5	7	6	6	7	7			7	7	2	2	2	1	2	2	3	3	2	4	6	5	7	7	6	6	6	6
47035	1	6	7	3	7	2	2	2	7	3	2	7	5	3	6	7	6	6	2	6	6	5	5	6	6	5	3	6	6	6	5	6	6	5	2	4	3	6	7	2	2	3	3	7	6	4	3	3	3
47035	2	6	6	6	7	2	2	2	6	3	2	6	6	4	7	7	6	6	5	6	7	5	2	5	3	3	3	6	6	3	3	4	5	3	2	6	4	3	5	2	2	6	2	6	6	6	7	6	4
45036	1	1	1	7	6	2	2	5	6	5	6	6	6	7	7	7	6		4	6	4		3	2	2	5	6	2	2	6	2	4	2	4	2	6	2	5	6	6	6	5	5	7	5	3	3	3
45036	2	7	7	7	7	2	2	5	7	4	4	4	6	7	7	7	7		3	6	6		2	1	2	3	4	2	2	5	2	5	2	5	2	5			6	6	6	4	5	5	3	3	3	3
83036	1	3	5	7	7	7	3	4	5	2	2	5	6	4	7	6	3	4	2	2	6		3	3	2	5	6	4	2	5	2	3	2	5		1	3	4	4	6	6	6	5	5	5	7	6	5	2
83036	2	6	6	6	7	5	4	6	6	4	4	3	6	5	7	6	5	6	3	3	7		5	3	3	6	5	5	5	7	7	5	4	7	2	5	4	6	5	3	3	7	6	7		6	5	5	3
40036	1	6	5	6	6	3	2	5	5	2	2	6	7	2	7	6	6	4	6	6	7	2	2	3	6	2	2			7	5	5		6	1	2	6	5	3	6	6	2	3	7	5	6	6	3	6
40036	2	4	3	5	6	2	2	3	5	2	2	6	7	4	7	7	7	6	5	5	7	2	3	4	5	5	3			7	1	4		2	1	1	2	2	5	6	6	3	5	7	4	6	3	2	5
52038	1	4	6	4	7	2	2	3	4	1	1	4	6	6	6	7	6	5	6	6	6	4	4	2	2	4	4			6	2	3	6	4	2	5	2	6	7	3	5	4	4	5	4	4	3	3	2
52038	2	6	3	6	7	2	1	5	4	2	2	6	6	6	7	7	6	6	4	4	6	3	2	2	2	4	4			7	2	5	6	5	1	6	4	6	7	1	6	3	3	7	7	4	5	6	5
07039	1	6	6	3	5	5	4	3	2	3	2	6	7	6	7	6	7	6	1	4	7	6	7	3	3	7	7			7	1	6	1	4	2	6	3	6	5	2	4	4	4	6	6	5	2	3	4
07039	2	7	7	7	7	4	4	4	4	2	2	7	7	6	7	7	7	6	2	6	7	3	3	2	2	5	3			3	1	6	1	6	2	6	5	6	6	4	4	3	4	3	2	5	3	3	4
03040	1	2	2	3	3	3	2	3	2	2	2	6	4	5	7	6	7	2	5	7	6	4	2	5	5	1	1			5	2	2	2	5	2	2		5	6	4	5	6	3	5	5	7		3	2
03040	2	2	2	3	4	3	2	4	2	2	2	7	6	5	6	6	7	2	5	7	6	3	3	5	5	1	1			5	2	2	2	5	2	4		5	5	4	5	3	5	5	3	7		2	2
17040	1	7	5	5	7	2	6	4	2	2	6	7	5	7	7	6	6	5	5	5	5	5	6	3	7	2	3	1	1	6	2		4	6	5	5	5	6	5	5	6	2	3	4	2	3	2	5	1
17040	2	6	6	5	6	2	6	5	3	2	2	6	5	5	6	5	6	5	5	5	3	6	4	5	3	4	4	2	5	7	6	5	5	4	3	3	5	6	4	4	5	1	5	2	3	5	4	5	1
21041	1	6	6	7	7	4	5	4	4	1	2	6	6	7	7	7	7	6	6	6	7	7	2	6	1	3	2	5	5	1	2	6	5	5	5	6	5	6	6	6	7	2	3	6	3	2	3	1	4
21041	2	6	6	7	7	6	4	5	6	4	4	4	6	6	6	7	7	6	3	6	7	7	5	7	7	6	6	7	7	7	6	4	6	6	4	7	4	5	7	7	6	7	1	7	7	7	7	6	6
11042	1	6	6	7	6	3	2	2	2	1	1	7	7	6	7	7	7	6	4	6	7	1	2	4	4	2	2	5	5	2	1	2	2	5	5	6	4	3	5	6	6	4	4	7	7	5	6	2	7
11042	2	4	3	6	7	5	4	4	4	1	1	6	7	7	7	7	7		4	4	7	4	4	6	6	4	4	6	5	6	6	3	3	4	3	5	5	4	4	4	4	6	6	7	5	6	6	6	5
82043	1	6		1	7	4	2	2	5	5	2	5	6	6	7	7	6	6	6	6	6	1	2			2	2			6	1	4	6	2	2	6			3	7	7	5	4	5	3	4	4	5	5
82043	2	3		1	6	1	2	2	5	1	1	6	6	5	7	6	6	6	6	6	6	2	5	4	5	2	2			7	1	6	4	4	3	6	6		6	6	6	3	3	5	2	2	2	4	2
56043	1	6	5	6	7	3	3	4	4	3	3	6	5	4	6	6	6	4	3	5	6	3	3	6	6	3	3	5	4	2	1		3	5	2	4	5	4	3	6	6	4	5	6	3	5	2	4	4
56043	2	6	5	6	7	5	3	3	3	5	4	5	5	5	6	6	6	3	3	4	6	4	4	6	6	3	4	6	6	4	2		5	5	2	5	5	6	3	5	6	4	4	5	2	4	4	4	4
62045	1	5	3	4	4	3	2	4	4	3	3	7	6	4	6	7	6	6	3	4	6	3	5	2	2	4	4			5	4	5	4	5	3	5	4	5	6	5	6	3	4	6	1	4	4	2	5
62045	2	5	4	5	6	4	4	4	4	3	3	7	6		6	6	4	6	3	4	7	4	3	3	3	5	6			5	3	5	3	4	2	3	3	4	6	4	6	5	5	6	2	5	5	5	6
77045	1	5	3	7	7	6	5	5	5	3	3	5	6	5	7	5	6	6	1	6	6	2	3	2	2	2	5			5	3	3	2	6	1	5	3	6	3	6	5	5	4	5	5		3	2
77045	2	5	5	7	6	5	3	5	5	4	4	5	5	5	7	6	6	5	2	5	6	2	4	2	2	3	4					3	2	5	1	5	4	5	5	4	5	3	3	5	4	5	2	3
99045	1	5	2	6	7	2	1	2	1	1	1		6	6	6	7	6	5	1	1	5	6	2	1	2	4	6					5	4		2	4	6	2	5	4	5	5	3	4	5	4	2	2
99045	2	5	4	6	7	2	1	2	2	2	2		5	5	6	7	6	4	1	2	4	2	4	2	2	4	7			5	2	4	3	4	2	3	4	4	4	2	4	2	6	4	3	3	3	2	1
57045	1	2	2	5	5	3	3	4	2	2	2	5	7	6	7	7	4	4	2	6	7	1	1	2	2	2	3	1	1	4	1	4	1	2	1	1	3	5	2	4	6	6	2	6	3	6	4	5
57045	2	3	2	6	6	4	4	4	3	4	4	3	6	4	7	5	4	3	1	2	5	6	4	2	2	6	6	5	5	6	2	4	1	5	1	4	4	4	5	5	6	5	5	6	5	5	4	2
11045	1	3	2	7	7	7	2	7	7	4	4	5	7	6	7	7	7	4	2	3	7	2	3	4	7	1	1			1	1	3	5	3	3	4	4	7	3	7	6	5	4	7	1	5	5	2	6
11045	2	7	3	7	7	4	3	5	6	3	4	5	7	6		7	7	6	4	5	7	4	7	6	6	4	5			6	2	6	7	7	3	5	5	6	6	6	6	5	5	5	1	4	2	3	5
00046	1	6	2	3	6	6	6	5	5	2	3	6	6	6	7	7	7	2	2	4	6	2	1	5	6	2	5	1	1	5	1		2	6	2	4	6	5	6	7	7	6	6	6	4	2	4	6	4
00046	2	6	3	3	6	6	6	4	5	2	3	6	6	7	7	7	7	2	2	5	6	1	3	3	7	2	4	1	1	6	1		1	6	3	4	4	6	7	7	6	3	5	5	2	2	2	3	3
79046	1	6	4	2	6	5	5	4	3	5	5	6	6	3	7	7	7	5	2	2	7	6	6	5	5	5	5	3	6	5	1	4	4	5	1	2	5	6	6	6	6	3	4	6	3	6	4	7	2
79046	2	4	6	3	6	3	2	2	2	3	2	4	5	3	6	6	7	2	1	4	6	4	6	6	6	6	5	6	6	3	1	6	2	2	5	6	6	6	5	4	6	6	2	7	4	6	5	7	6
12050	1	5	3	7	7	4	3	4	1	2	2	4	6	7	7	6	5	4	2	2	5	5	4	4	4	5	5	1	7	7	4	6		3	4	4	4	4	3	6	6	5	5	7	2	6	3	1	2
12050	2	6	5	7	7	2	2	2	1	1	1	4	5	5	7	6	5	3	1	3	4	5	5	3	5	4	6	4	5	6	6	4		4	3	3	2	3	2	3	3	6	7	7	2	5	1	3	2
35051	1	4	2	3	5	4	3	3	2	4	4	3	6	4	6	5	4	5	2	2	4		5	2	2	6	6	1	2	6	3	5	3	5	3	4	3	5	3	5	4	4	4	6	5	4	4	4	2
35051	2	3	2	3	6	4	3	3	2	5	5	1	6	2	7	7	4	6	2	3	6		4	2	3	6	6	4	6	5	3	4	2	6	2	4	4	6	5	6	6	4	6	6	6	7	4	3	2
62051	1	3	5	6	7	6	4	5	5	5	3	7	6	7	6	7	6	6	2	4	7	3	3	3	3	6	5	3	2	4	3	5	2	3	2	3	4	4	4	6	5	7	5	6	5	7	5	5	6
62051	2	6	7	6	7	7	4	4	6	5	3	7	6	6	7	7	7	6	3	3	7	6	4	3	5	4	5	3	2	5	3	5	2	4	2	2	3	3	4	4	4	6	6	6	6	7	6	6	6
13052	1	5	3	6	6	4	4	4	5	3	3	6	6	5	7	6	7	3	6	6		4	2	3	5	2	2			2	1	3	2	4	3	4	4	4	3	5	6	3	5	5		4		2
13052	2	5	3	6	6	4	4	5	4	3	5	3	6	6	6	6	6		4	5	5	4	5	3	3	5	3			4	2	5	1	5	5	5	4	5	4	5	6	4	3	5		5		3
91052	1	2	2	6	5	2	1	3	1	1	1	6	7	5	7	7	6	7	1	6	7	6	2	4	6	2	6	6	6	4	2	7	4	7	6	6	6	7	7	6	7	3	3	6	4	2	1	2	4
91052	2	3	4	6	4	1	1	2	2	1	1	7	7	7	7	7	7	7	1	5	7	5	3	5	6	3	6	5	5	3	3	6	5	7	7	7	7	6	7	7	7	4	4	5	3	2	1	2	2
46052	1	6	6	6	5	2	1	3	2	1	1	6	7	5	7	7	7	4	3	6	6	2	2	2	2	2	3			2	1	5	4	4	4	4	6	4	6	1	1	2	6	5	3	2		3	2
46052	2	6	6	6	5	2	1	3	2	1	1	6	7	5	7	7	7	4	3	6	6	2	2	2	2	2	3			2	1	5	4	4	4	4	6	4	6	1	1	2	6	5	3	2		3	2
70052	1	6	6	7	7	2	2	2	6	6	2	7	7	7	7	7	7	7	7	7	7	1	1	1	2	1	1	1	1	1	1	7	7	6	6	6	7	6	6	7	6	4	4	2	1	4	1	2	1
70052	2	7	7	7	7	2	4	2	2	6	2	7	7	7	7	7	7	7	7	7	7	1	1	6	2	2	2	6	6	1	1	7	6	4	7	7	7	7	7	7	7	5	1	7	3	1	2	1	1
68053	1			7	3	6	4			1	1		7	6	6	6	7				6	5	4							7	1			7		4		7	6	6	6	4	4	4	4			2
68053	2			7	4	6	6	4	1	1	1		5	5	5	5	4				5	4	5							7	1			4	1	2		5	3	6	6			5	4
37054	1	6	1	6	7	6	2	5	6	3	6	6	7	6	7	6	6		2	6	7		1	7	7	5	4			5	1	3	2	2	1	2	2	2	2	2	2	6	6	6	1	3		3
37054	2	2	2	6	7	5	2	6	6	3	6	5	7	7	7	7	6		2	6	7	1	4	7	7	6	6			5	2	6	6	5	6	6	5	3	3	6	6	5	6	7	4	3		3
42055	1	5	4	7	6	6	2	2	6	2	4	4	6	3	6	4	5	3	2	4	5	7	3	5	4	6	6	5	6	5	5	4	1	5	1	2	2	3	5	5	2	5	5	6	5	6	2	2	5
42055	2	6	6	5	7	4	3	5	6	2	5	6	6	6	7	6	5	5	3	5	6	1	2	2	3	5	3	6	5	4	2	5	1	5	2	6	3	5	6	5	6	3	3	5	3	5	6	2	5
66057	1	4	6	5	7	3	3	2	3	2	2	2	5	4	7	6	4	4	1	3	7	6	1	2	2	5	5	3	5	3	1	2	1	4	1	2	3	4	7	2	5	2	5	2	3	2	2	3	1
66057	2	6	4	6	7	4	2	4	3	2	2	5	5	5	6	7	4	5	2	6	7	7	1	1	2	6	4	2	4	5	1	3	1	3	1	3	3	5	7	3	4	4	5	6	1	2	1	6	1
08057	1	5	5	6	7	5	6	4	6	4	4	6	7	6	6	2	7	6	2	3	6		4	4	5	2	3			5	3	5	2	6	3	3	4	6	7	6	6	6	2	6	1	6	3	2	4
08057	2	6	6	6	4	4	4	4	4	4	4	6	6	4	7	2	6	6	2	4	4			4	6	4	3			2	2	6	1	6	4	5	3	6	7	5	4	4	4	7	1	5	6	4	4
84058	1	4	1	2	6	3	2	3	3	5	2	6	7	6	7	7	7	7	1	7	6	1	4	4	4	4	6			6	1	6	6	6	2	6			6	4	4	5	4	6	6	4		2
84058	2	4	3	2	6	5	2	4	5	5	3	6	7	6	7	7	7	7	1	7	6	1	3	4	4	3	5			2	1	6	3	6	4	5			6	4	4	1	2	2	2	5		6
86058	1	3	3	4	6	4	3	3	2	2	2	6	7	4	7	7	6	4			4			4	6					5	1	4	4	6	1	5	4	6	6	4	5	4	4	5	2	5	2	7	1
86058	2	5	2	3	6	5	4			3	4	6	7	6	7	7	7	5			6			4	4					5	1	4	5	5	1	5	4	5	5	4	5	4	5	3	2	3	2	3	2
04058	1	3	1	2	6	6	5	2	1	3	5	4	5	5	7	7	5	1	5	3	6	6	6	3	5	5	6	6	7	7	7	7	7	7	4	3	4	6	7	2	2	5	5	6	2	3	3	3	5
04058	2	6	7	6	7	5	6	6	6	4	4	6	6	5	7	7	6	5	5	6	6	3	3	2	6	3	3	6	5	4	2	5	5	4	4	4	3	3	3	2	2	6	6	7	3	6	3	4	7
42059	1	5	3	3	4	3	5	3	2	2	4		6	5	5	5	5	4	3	4	5	3	5	2	5	3	6			4	2	5	3		3	5	6	4	6	6	3	4	5	4	4	5	1	4	2
42059	2	5	4	5	4	4	5	4	2	3	3		6	5	6	6	6	5	2	3	5	3	5	2	6	3	5			5	1	4	3	5	3	4	6	6	5	5	6	3	5	4	3	5	2	5	2
65059	1	4	3	5	7	4	2	3	2	3	5	5	7	6	4	7	7	6	1	3	6	2	2	2	2	5	4	4	6	6	2	6	6	6	5	7	4	6	6	5	5	3	5	7	5	4	4	4	5
65059	2	6	5	5	7	4	2	2	2	4	3	5	7	6	5	6	6	5	1	6	7	1	2	1	7	5	6	1	5	5	1	7	6	5	7	7	5	6	7	6	5	5	3	6	4	6	2	6	4
69061	1	7	6	6	7	3	2	2	2	2	2	5	5	2	7	7	6	6	4	6	6	2	1	2	2	3	2			5	1	3	3	6	2	3	4	5	2	7	7	5	5	4	1	2	2	3	3
69061	2	7	6	7	7	3	2	3	2	2	2	5	5	5	7	7	5	6	6	6	6	2	2	3	3	3	2			5	1	4	3	5	3	4	4	5	2	7	6	4	4	4	1	2	2	2	3
81062	1	5	6	5	7	3	3	2	2	2	2	5	6	5	6	6	6	6	1	5	6	3	4	5	5	5	7	5	5	5	2	5	2	5	2	6	5	5	6	5	7	7	6	6	5	3	2	3	2
81062	2	7	6	6	3	5	3	7	6	6	6	3	6	4	6	2	3	4	2	6	6	6	2	6	6	4	4	6	6	2	2	2	2	2	1	3	2	2	1	5	6	2	2	6	2	2	2	6	2
93062	1	5	5		7	6				5	5		7						2	4	6	6		7	6					3	2	5	4		2	4				1	1	5	3	5	4		2
93062	2	6	4	5	7	5	5	3	3	6	3	5	6	6	7	6	6	4	1	3	6	7	3	3	2	3	4	5	6	5	2	7	4	5	3	5	4	5	3	3	3	3	3	3	6	5	6	4	3
53065	1	7	7	7	7	7	6	5	6	5	4	6	4	5	6	7	7	6	3	5	4	5	2	2	2	2	6	4	4	5	2	4	3	4	2	3	6	4	6	5	5	5	6	5	6	6	5	6	5
53065	2	5	5	3	6	2	2	2	2	3	2	2	7	6	6	7	7	7	1	2	6	7	7	4	4	7	7	2	6	7	7	5	6	4	6	6	6	6	6	6	5	3	3	4	2	4	4	3	2
46067	1	3	3	6	4	3	4	4	2	4	4	6	7	7	7	7	7	4	1	7	6	3	1	2	2	1	1			1	2	3	5		2	4	5	4	3	2	7	6	6	7	7	7	5	4	6
46067	2	3	2	5	5	6	4	7	7	5	3	2	7	5	7	6	5	6	7	6	7	6	3	2	6	1	2			5	3	5	2	5	3	4	6	4	2	7	7	1	2	3	1	6	1	4	1
20067	1	7	2	7	7	2	2	5	7	2	2	4	6	6	7	7	7	6			7	5			6					3	3		2		1	2	3	6	2	4	6	2	4	6	3	7	2	2
20067	2	6	2	7	7	3	2	6	6	2	2	5	6	6	7	7	7	5			7	2		3	5					5	2	3	2	6	1	2	2	6	5	5	6	6	6	7	6	7		2
10068	1	3	1	5	7	3	2	5	5	4	5	5	6	6	6	6	5	3	2	6	7	5	2	4	4	5	5	4	7	2	2	4	2	3	1	3	2	3	2	3	4	6	5	7	4	6	3	6	6
10068	2	2	1	2	7	5	5	3	3	5	5	4	6	6	6	6	6	4	2	5	7	7	5	4	6	6	6	6	7	6	1	5	3	5	1	3	2	6	2	1	6	5	5	6	6	6	6	6	3
10070	1	5	5	5	3	3	5	4	3	4	4	3	5	5	4	7	5	4	3	6	6		6	5	5	5	5			6	2	3	2	4	1	2	1	3	3	1	3	5	5	7	4	6	3	3
23070	2	5	3	5	3	3	2	2	2	3	4	4	6	5	7	6	4	6	3	4	5	6	2	4	6	2	2			3	3	3		6	1	4		6	6	5	5	3	2	4	3	4	3	6
01073	1	7	5	5	6	3	3		3	4	4	4	5	4	6	3	5	5	3	3	5	6	4	5	5	2	7	7	6	3	3	6	4	4	2	4	3	5	3	2	3	5	3	6	5	3	6	5	5
33073	2		4	5	7	2	2	5	4	5	4	6	6	5	7	6	4	6	4	6	7	2	2	2	6	2	2	4	4	4	2	5	3	2	2	5	4	5	1	2	4	5	5	6	4	3	6	6	3
38073	1	3	1	4	6	5	3	2	2	3	4		6	6	6	7	6		1	2	4	3	2	3	6	6	6	7	7	6	1	4	2	5	1	3	3	5	2	6	6	4	4	5	3	3		6	3
38073	2	3	1	2	6	3	2	3	2	2	2		5	5	6	6	6	2	1	5	5	2	5	6	6	6	6	7	6	6	1	4	2	4	4	4	2	6	3	5	6	3	3	5	3	5	2	5	3
97073	1	4	3	5	4	2	3	5	3	2	2		6	3	6	6	4	4	2	3	5	3	5	2	5	5	5			5	5	4	4	4	2	4	5	6	4	6	6	4	4	6	5	4	5	3	2
97073	2	4	2	4	5	2	2	3	3	2	2		6	4	5	5	5	5	1	2	5	5	7	4	6	6	7			7	5	4	4	3	2	4	3	6	5	5	5	4	3	6	5	4	5	3	4
79074	1	7	7	7	7	2	2	2	1	2	2	7	7	7	7	7	7	7	1	5	7	5	1	2	4	1	2			6	2	4		7	1	5	4	6	7	6	6	1	5	4	2	4		2	2
79074	2	7	7	7	7	2	2	3	2	2	2	7	7	7	6	7	7	7	2	5	7	5	1	2	2	2	3			6	2	6		7	2	6	5	6	6	6	6	2	3	5	2	3		2	2
14074	1	3	4	5	6	2	2	1	4	3	2	1	7	2	7	7	7	5	1	4	4	2	3	2	2	7	7			6	1	4	1	4	2	5	4	6	7	1	2	5	5	7	4	6	1	5
14074	2	4	5	5	7	2	2	3	2	5	3	2	6	5	7	6	7	4	1	6	6	2	3	2	2	6	7			6	1	5	1	6	1	2	4	4	6	1	2	2	2	5	3	4	1	2	5
19075	1	3	3	7	7	5	4	4	4	3	5	5	5	4	7	7	6	3	2	4	4	3	2	2	2	3	2	2	4	4	3	6	5	6	3	6	4	5	3	4	4	6	5	4	4	5	3	2	2
19075	2	4	3	7	7	4	4	4	4	3	3	5	6	5	7	7	5	4	5	5	4	2	5	2	2	5	5	2	2	3	3	5	5	6	2	4	4	3	4	4	4	6	5	4	3	5	4	7	4
61075	1	6	5	6	7	4	2	2	5	2	2		6	6	7	7	6	5	2	4	6	5	3	2	3	3	4	2	5	6	2	6	3	6	2	6	4	6	5	2	3	4	4	7	4	3	6	2
61075	2	5	5	6	7	3	3	4	4	1	2		7	6	7	7	7	4	2	4	5	5	5	5	5	6	6	3	5	7	2	6	4	4	5	5	5	5	5	2	5	3	5	7	5	4	6	3	2
88079	1	4	2	3	6	3	5	5	2	4	4	3	6	5	6	6	6	4	1	2	5	4	2	6	7	2	6	7	6	6	2	2	2	3	1	2	2	2	4	3	4	2	2	6	3	2	3	5	2
88079	2	6	3	4	7	3	2	5	3	4	4		5	5	7	6	6	4	7	3	5	4	3	6	6	3	7	7	7	7	4	2	1	3	1	2	2	3	4	1	2	2	2	4	2	2	3	5	2
11080	1	4	4	6	7	4	2	4	3	3	4		7	6	7	7	6	7			6	3	5	3	5					7	1		2	4	2	3	3		3	3	5	3	4	6	2	4	4	4	3
11080	2	4	4	6	7	3	2	4	3	3	4		7	6	7	7	6	7			7	4	5	3	5					7	1		2	4	2	3	3		3	3	5	3	4	6	2	4	3	4	3
89081	1	5	4	7	4	2	4	4	2	2	3	3	7	6	7	7	6	6	3	3	7	1	2	2	6	3	4			1	2	4	6	6	3	4	5	7	2	6	6	4	5	5	5	2	2	3	3
89081	2	5	4	7	4	2	4	5	2	2	3	3	7	6	7	7	7	6	3	3	7	1	2	2	6	3	4			1	2	7	6	6	3	4	5	7	2	7	6	4	5	5	5	2	7	4	5
67081	1	4	2	4	6	6	6	4	4	5	5	4	6	5	7	7	6	5	1	5	4	6	2	4	4	3	3			6	2	6	1	4	3	4	5	6	3	1	6	6	3	6	4	6	2	5	2
67081	2	3	3	3	6	4	3	5	3	4	4	3	7	6	6	6	6	4	1	5	4	6	6	6	7	6	6			6	5	4	2	4	3	5	6	6	3	1	6	5	3	6	5	6	6	6	6
01081	1	5	4	6	7	4	4	4	2	4	4		5	6	7	6	4	4			4			3	4					5	3	4	4	4	3	4	2	6	3	4	4	3	4	4	3	4	3	3	2
01081	2	4	3		7	4				4	4		5	7	7			6			4			3	5					5	3	4	3	5	3	4			4	3	5	4	4	4	4	4	3	4	3
03082	1	6		6	7	5	3			3	3		6	6	7	6	5	4			6		6	5	6			4	6	3	3	3	4	6	2	3	5	6	5	6	6	4	3	5	5	6	5	6	3
03082	2	6		6	7	4	3			5	5		6	6	6	7	6	6			6		6	6	6			6	6	3	2	5	4	6	4	5	5	3	6	6	6	4	3	6	5	5	3	6	5
06083	1	6	6	7	7	6	3	6	6	5	6	7	6	5	7	6	7	7	2	5	7	7	2	5	5	5	4	2	3	4	1	5	5	3	2	4	2	6	5	7	7	6	6	6	4	6	6	6	6
06083	2	6	5	6	6	7	4	5	6	4	4	4	7	6	7	5	6	5	1	4	6	7	5	6	6	6	6	6	5	6	2	4	5	4	3	5	3	6	5	6	6	4	4	5	2	5	6	6	6
10083	1	5	2	7	7	4	2	3	3	2	2	4	7	3	7	7	5	2	2	4	3	2	1	6	6	3	6			6	3	4	2	5	2	5	5	4	6			3	3	6	2	2	2	3	1
10083	2	6	2	7	7	5	4	4	4	2	2	3	7	6	7	7	6	2	1	4	3	2	4	6	6	4	6			6	2	4	2	5	1	6	4	4	6			3	4	4	2	3	2	3	2
91083	1	5		6	7	5	4	3	2	6	6	6	6	5	7	7	6	6	3	6	7		3	2	2	2	3	2	2	4	1	6	3	6	3	7	6	6	6	3	6	6	5	7	6	6		6	6
91083	2	6		5	6	3	4	3	3	4	4	6	7	5	7	7	6	5	2	6	7		3	5	5	3	2	5	5	5	1	6	6	7	6	7	6	6	6	6	7	6	5	7	6	7		7	6
23084	1	3	4	4	5	3	3	2	4	3	3	6	5	2	6	7	5	5	2	3	7	4	3	2	2	5	5			5	2	2	1	4	1	5	3	3	5	5	6	2	2	7	5	2	5	2	5
23084	2	3	4	4	5	3	3	2	4	3	3	6	5	2	6	7	5	5	2	3	7	4	3	2	2	5	5			5	2	2	1	4	1	5	3	3	5	5	6	2	2	7	5	2	5	2	5
47085	1	5		5	7	3	2	4	5	4	3	2	6	6	6	6	6	5			6		2	5	5					2	2	4	2	4	4	5		4	6	5	5	6	5	6	4	6	2	5	5
47085	2	4	5	6	6	3	4	4	3	3	2		6	5	6	6	5	5			6			3	4					5	5	5	4	5	3	5	4	5	4	5	4	4	3	6	5	4	2	5	3
26088	1	4	4	5	5	5	3	3	4	4	4	5	6	6	6	6	6	5	2	6	5	4	3	6	6	6	5	5	6	4	4		3	5	2	4		4	5			5	5	5	4	5	4	6	2
33088	2	6	6	6	6	6	6	5	5	6	4	6	6	6	6	6	6	5	2	6	5	2	2	6	5	4	4	6	4	3	2	5	2	4	2	5	4	4	4	6	6	5	5	5	6	6	5	5	5
76088	1	6	6	7	5	3	3	3	3	2	2	6	7	5	7	5	7	5	1	4	3	6	6	4	4	2	6	3	5	6	2	4	2	7	5	6	5	6	7	6	6	3	3	5	2	6	2	6	1
76088	2	5	6	6	6	6	5	2	6	2	2	6	7	5	7	6	7	5	6	6	7	2	2	2	2	1	2	1	1	2	1	5	5	5	4	5	5	4	7	6	7	3	3	4	2	5	6	4	1
27088	1	7	2	6	7	5	4	5	7	2	2	2	7	5	7	7	6	7	2	4	3	5	6	6	2	7	6			6	2	6	1	5	1	2	3	6	5	4	4	5	6	7	3	7	5	2
27088	2	7	6	7	7	6	6	6	6	5	4	6	7	6	7	7	7	7	4	4	6	7	2	6	6	3	3			6	2	2	1	3	1	2	4	4	5	6	6	7	7	7	4	7	6	2
87089	1	3	2	6	7	6	4	5	6	4	3	4	4	4	6	7	7	2	2	6	7	5	4	6	7	4	6			4	1	4	1	6	1	7	4	6	7	2	6	4	4	5	1	4	1	4	1
87089	2	3	2	6	7	6	4	5	6	4	3	4	4	4	6	7	7	2	2	6	7	5	4	3	3	4	6			4	1	4	1	6	1	7	4	6	7	2	6	4	4	5	1	4	1	4	1
15033	1	7	2	6	7	4	3	4	6	7	3	6	7	6	7	6	7	5	1	3	7	4	3	3	2	3	6	2	2	7	1	6	4	7	2	5	4	3	4	6	5	7	6	7	7	7	7	7	1
15033	2	7	7	7	7	6	5	3	5	4	6	6	5	6	7	7	5	6	2	5	6	2	3	2	6	6	5	3	2	7	2	4	6	6	1	3	5	4	3	6	6	7	1	6	7	7	7	7	4
52037	1	2	1	7	7	5	4	3	5	3	2	6	7	5	7	7	4	6	2	5	7	5	3	5	4	6	2	2	2	3	2	7	4	7	5	7	5	6	7	5	4	4	4	7	7	3	7	2	5
52037	2	5	5	7	7	5	3	5	5	3	4	7	7	5	7	7	7	5	5	7	7	2	1	2	4	5	1	5	5	1	1	4	1	3	1	4	2	4	7	3	2	7	2	7	6	7	7	2	4
97053	1	5	2	6	2	3	4	4	7	4	4	4	7	5	7	7	5	3		4	5	2	2	1	2	2	4	1	2	2	1	5	4	4		5	5	5	4	4	4	2	2	7	2	6	5	2	2
97053	2	7	5	7	6	2	2	2	3	3	3	6	6	4	6	7	6	6	3	6	3	1	1	2	2	2	5	2	2	2	1	4	6	3	2	3	5	6	4	5	6	6	5	6	3	6	2	3	6
35069	1	4		5	6	4	3	4	4	2	2	5	5	5	5	4	5	5	2	5	6	5	6	3	5	4	6			5	4		5	5	4	5	4	6	6	5	6	4	4	6	3	4	4	3	2
35069	2	5	3	5	7	3	4	5	5	2	2	6	5	6	6	4	4	6	5	6	6	4	4	3	3	2	2			6	3	4	2	2	2	4	3	4	4	4	4	2	6	5	3	6	4	5	6
07000	1	3		4	7	1	2	4	1	1	1		7	3	7	6	7	6			6		4	1	1			1	2	5	1	2	1	4	1	1	6	3	7	7	7	1	1	6	1	1	1	1	1
07000	2	6		5	7	3	3	2	2	4	4		7	5	6	6	6	7			6		4	1	1			1	1	3	1	3	6	6	5	6	5	5	7	6	6	3	5	6	1	2	2	2	2
23001	1	5	6	4	5	2	2	5	6			7	7	5	6	7	5		3	7	6		1	2	2	1	1	1	1	1	1	4	1	4	1	3	4	5	3	6	6	6	6	6	1	4	2	3	2
23001	2	3	4	2	3	1	1	2	2			2	6	4	6	7	5		1	1	5		6	7	7	7	7	2	3	7	6	6	5	5	5	6	6	6	6	4	4	3	3	4	1	2	3	1	1
51003	1	6	4	6	3	3	2	4	4	3	2	6	6	4	6	4	6	6	4	5	5	6	3	5	5	5	4	3	5	7	5	5	7	6	3	5	4	5	6	4	5	5	5	6	4	5	6	5	5
51003	2	4	2	4	6	4	3	3	4	5	4	6	6	5	7	6	6	6	5	7	6	5	2	5	4	2	2	2	1	3	3	5	3	3	4	5	4	6	6	4	6	5	3	5	3	6	6	5	6
15005	1	5		5	5	6	6	3	3	3	3	3	7	4	6	6	6	3	3	5	6	6	3	7	6	6	5	4	6	6	3	4	2	6	3	4	4	6	4	5	4	4	6	5	3	3	6	3	3
15005	2	6	5	6	6	3	3	5	5	6	6	5	6	5	7	6	6	6	3	5	6	6	6	5	5	4	5	6	5	6	2	6	3	5	3	5	3	4	5	4	5	6	6	6	4	5	5	5	5
71007	1	7	1	6	7	7	6	3	4	6	6	5	6	2	5	7	5	7	1	1	7		2	4	4	7	7	1	1	7	6	3	1	3	1	3	1	2	2	3	2	5	3	7	7	6	7	7	5
71007	2	7	6	7	6	6	5	6	6	5	5	3	6	5	7	7	6	6	1	2	7		1	3	3	6	6	2	1	6	2	3	3	3	2	5	2	2	2	1	2	6	6	6	7	6	6	6	6
85010	1	3	3	5	3	1		2	1	1	1	7	6	4	7	7	7		2	5	4	1		1	2	1	2			6	2	3	4	6	1	1		6	6	2	2	2	4	6	3	1	1		1
85010	2	6	5	6	6	2		5	5	4	4	7	5	6	7	7	7	5	4	6	6	2	4	6	6	2	2			6	6	4	3	2	3	5	5	6	3	2	2	3	5	6	4	6	4	6	1
27012	1	3	6	4	4	4	4	4	3	2	2		7	6	7	7	6	7	4	4	7		3			5	4			4	1	4	4	6	3	4	5	6	6	5	7	2	2	6	2	1	2	2	1
27012	2	2	2	3	5	3	2	2	3	2	2		6	4	7	7	6	7	2	3	6		7	2	5	7	6			6	1	5	5	7	5	6	4	6	7	6	6	2	2	5	2	1	2	2	4
61020	1	4	1	5	5	2	2	2	2	2	2	7	5	6	7	6	7	5	1	6	6		1	1	7	2	2	1	1	4	4	7	6	6	4	6	7	6	7	7	6	5	5	6	6	3	3	2	2
61020	2	5	1	5	6	2	2	4	4	3	5	7	6	6	6	6	7	6	1	6	7		2	1	1	2	2	1	1	5	5	4	3	2	3	4	3	4	5	3	4	5	5	6	6	5	3	4	2
84024	1	7	7	7			1	5	4	2	3	3	5	5	6	7	6	4		2		2	5	4	4	7	6			6	1	4	3	4	2	3	3	7	6	3	6	5	6	5	4	6	4	5	3
84024	2	6	5	6	5	3	2	5	3	2	2	5	5	5	6	6	5	4	3	5	6	3	2	2	2	4	4	3	4	3	2	5	3		2	4	3	5	5	5	5	3	4	6	4	4	3	3	4
14026	1	7	5	5	6	2	2	3	3	2	2	3	4	4	6	5	6	4	1	2	6	2	6	6	6	5	6	4	6	6	3	6	4	5	2	5	4	5	5	4	5	4	4	5	4	3	2	3	3
14026	2	6	6	6	6	2	3	4	4	2	2	5	5	4	6	5	6	5	2	4	5	3	3	3	3	3	5	3	3	4	2	4	3	5	2	5	3	5	6	5	5	5	5	6	4	3	4	4	4
23038	1	6	5	5	5	3	4	1	2	1	2	5	6	3	7	6	6	6	6	7	6		2	2	6	3	2			2	2	5	5	6	3	6	6	6	7	7	6	2	6	7	4	7	2	3	2
23038	2	3	3	2	6	2	2	2	2	2	2	4	6	6	6	6	6	7	5	6	3		5	3	6	3	2			4	2	7	6	6	5	6	6	6	6	5	5	2	2	6	3	2	2	2	2
78042	1	7	7	7	7	4	2	2	3	5	2	7	7	6	6	7	7	6	7	7	4	4	1	3	5	3	2			3	3	7	3	6	5	5	5	6	6	7	5	5	4	5	2	2	5	6	2
78042	2	7	7	7	7	3	2	3	3	4	2	6	6	5	6	7	6	7	7	6	6	3	3	6	5	3	2			2	3	6	3	4	3	5	4	3	5	7	5	6	5	6	2	3	4	6	2
61042	1	7	2	3	7	6	5	5	5	3	4		7	7	7	7	7	7	2	7	7	2	1	2	2	3	5			4	1	7	1	4	4	7	5	4	4	1	3	6	6	7	6	2	4	1	4
61042	2	6	1	3	7	6	5	3	3	6	6		7	7	7	7	7	7	1	3	7	2	6	1	2	7	7			7	1	7	2	6	3	7	5	4	4	3	6	3	3	7	7	3	5	2	3
67043	1	3	2	4	5	6	5	6	6	5	5	1	6	5	6	7	5	3	1	2	4	6	2	6	6	2	5	6	6	3	2	4	2	5	2	5		5	3	6	6	6	6	6	4	6	5	6
67043	2	3	3	3	3	6	5	6	6	5	5	1	6	6	7	4	7	4	1	4	4	6	1	6	6	1	6	7	6	4	2	6	3	5	2	4	4	5	5	5	6	5	7	5	2	6	5	7
65043	1	4	2	5	6	6	5	4	5	4	4	6	6	4	6	6	6	5	2	3	5	5	5	3	3	2	5			4	2	4	3	4	3	5	4	4	2	1	2	4	5	5	4	5	5	5	4
65043	2	4	2	5	6	6	5	5	5	4	4	5	6	6	7	6	7	6	2	3	6	6	3	3	4	3	5			5	2	4	3	4	5	5	3	3	1	1	3	5	5	5	4	4	5	5	5
11043	1	5		5	5	5	6	3	3	2	3	6	6	6	7	7	6	2	3	4	7	2	3	4	6	3	4	1	3	4	2	4	5	6	3	5	6	5	2	5	6	5	5	6	5	6	6	6	5
11043	2	4		5	2	6	6	6	6	6	6	2	5	4	5	2	6	5	2	4	6	5	6	6	6	6	6	5	7	7	5	4	1	4	1	2	3	5	6	2	4	7	6	7	6	5	7	6	6
48046	1	7	6	7	6	5	4	4	4	3	3	3	6	5	7	7	7	7	3	4	7	2	2	5	5	5	3	5	5	5	2	4	4	6	2	4	4	4	5	3	6	5	4	6	2	4	2	3	3
48046	2	5	5	7	7	3	3	4	4	5	5	6	6	6	7	7	7	7	7	6	7	2	1	2	2	1	1	2	2	1	1	5	5	5	2	6	5	5	4	3	7	5	5	6	4	5	3	2	5
16047	1	7	4	6	7	4	6	6	4	4	5	5	6	6	6	6	7	6	4	5	7	4	3	5	6	4	3	3	3	5	3	5	5	3	2	1	4	6	4	6	6	7	2	6	6	7	5	6	7
16047	2	6	3	7	7	4		4	4	6	5	4	7	6	7	7	7	7	3	3	7	6	6	7	6	4	6	7	4	6	5	5	4	3	2	2	4	3	4	6	6	6	5	7	7	6	6	6	7
70048	1	6		7	7	3	2	6	5	2	2	6	6	7	7	7	7	7	3	4	6	5	4	6	6	4	4	7	5	6	6	7	2	4	3	7	5	4	4	6	5	3	2	6	4	6	3	2	2
70048	2	6	5	5	7	3	3	5	5	2	2	5	6	7	7	7	7	7	2	2	7	5	5	5	6	5	5	6	5	5	4	4	3	4	6	6	4	4	4	6	6	2	2	7	5	6	3	2	3
99052	1	4		6	7	2	2	2	2	2	2	6	5	6	7	7	7	4	4	5	6	2	3	5	5	2	2	1		3	2	5	2	4	1	5	2	4	6	1	5	5	6	6	3	2	2	2	3
99052	2	5		6	7	6	6	5	5	2	2	4	6	6	7	7	6	4	4	4	5	2	3	5	5	3	3	2	6	3	2	5	1	6	2	6	6	6	7	1	4	4	5	6	3	2	2	4	3
00054	1		6	7	7	3	5	3	4	2	2	7	6	5	7	6	7	6	3	3	7	1	2	2	2	6	5	1	1	5	2	5	4	5	3	5	5	6	4	4	4	2	6	6	1	5	3	2	2
00054	2	7	6	5	7	5	5	5	5	3	3	7	6	6	7	7	5	7	3	4	7	1	2	1	2	5	5	1	1	5	2	5	6	5	4	5	4	6	5	5	6	5	5	5	2	5	3	4	3
25055	1	4		6	6	2	2	4	3	3	3	5	6	6	7	6	6	6	1	2	6	6	4	4	5	6	6	2	5	6	1	5	2	5	2	2	2	5	3	4	5	4	4	5	5	5	4	3	3
25055	2	4		5	6	3	2	3	3	2	2	5	6	6	7	6	6	7	2	4	7	3	4	2	4	4	6	3	4	6	1	5	3	5	4	6	3	5	6	4	6	3	3	3	4	4	4	4	2
56056	1	6	4	5	6	2	1	2	1	1	1		6	5	7	7	6	7	6	6	6	1	5	5	5	3	2			5	1	2	4	2	1	5	2	6	3	5	6	4	4	7	2	5	2	2	2
56056	2	6	2	5	6	2	2	2	1	1	1		6	6	6	5	6	6	3	3	6	4	6	2	2	6	5			6	5	6	5	6	1	5	5	6	5	4	5	2	2	7	6	1	2	1	5
79058	1	7	2	7	7	5	5	3	5	3	3	7	6	2	7	7	6	6	2	4	7	1	1	2	2	3	3	2	2	4	2	3	6	4	2	4	3	3	4	5	5	4	4	6	5	4	2	6	4
79058	2	6	2	7	7	5	4	5	5	3	4	7	6	3	7	7	6	6	3	5	6	2	2	2	2	5	5	2	2	5	2	5	4	4	2	6	4	5	5	5	5	5	3	5	6	4	2	3	4
08059	1	7	6	6	7	6	4	4	4	4	4	6	5	5	6	6	6	6	1	4	6	2	6	5	4	4	5			5	2	6	3	4	2	2	3		4	6	4	6	6	6	4	6	5	5	5
08059	2	6	5	5	7	5	3	3	2	4	4	6	6	6	6	7	6	6	2	5	6	4	4	4	4	5	5			3	2	5	4	5	5	6	5	4	5	5	4	4	4	5	3	3	5	3	5
44060	1	5	4	5	7	3	2	5	6	4	4	6	6	6	6	7	6	7	4	6	6		2	2	2	2	2			1	1	4	3	5	5	6	4	6	4	5	5	5	5	7	3	4	6	7	6
44060	2	6	4	5	7			4	4	4	4	6	6	6	6	6	6	7	3	6	6	4	4	2	2	3	4			4	4	5	5	5	5	6	4	6	5	5	5	5	5	6	2	6	6	6	4
34060	1	5	3	5	3	5	5	5	3	2	2	5	5	5	6	5	6	5	3	4	4	3	4	3	4	3	4			5	2	5	4	5	3	5	4	5	5	4	5	4	4	5	3	6	6	6	5
34060	2	4	3	5	3	4	5	5	5	2	3	5	6	5	5	5	6	4	3	4	5	5	3	4	4	4	4			4	2	5	2	3	3	5	5	6	3	5	5	5	5	6	3	6	6	5	6
33061	1	6	4	6	7	5	6			4	4	5	5	6	7	6	4	5	2	4	6	2	4			7	6			6	2	2	2	6	1	3	2		7			6	6	2	2	6	6	3
33061	2	6	4	6	7	3	2			2	2	4	5	5	7	7	5	5	2	4	6	1	4			6	6			6	2	3	2	2	1	5	3		5			6	6	6	6	7	6	7
91061	1	7	2	4	4	4	5	2	2	4	4	5	6	5	6	5	6	5	2	5	6	5	3	2	3	3	3			5	2	5		5	2	6	5	6	4	6	6	6	7	7	5			6
91061	2	6	2	4	4	3	2	2	3	2	2	5	6	5	6	5	6	4	1	4	2	3	5	2	4	6	7			7	6	6		5	1	4	4	4	4	6	6	3	4	5	3	3		3
55062	1	3		5	4	3	1	3	4	3	3		5	5	7	7	6	5	1	4	5	4	3	2	2	6	6	2	5	5	2	7	4	7	3	5	6		7	5	5	6	4	6	5	2	5	2
55062	2	6		6	6	3	3	5	6	4	3		5	4	6	6	6	3	2	4	5	6	3	2	2	3	4	1	2	4	2	3	2	3	1	3	3	3	3	2	4	5	5	4	4	4	6	2
43064	1	6	5	5	4	6	6	4	4	4	4	5	4	6	7	6	6	6	4	4	6	2	2	5	5	6	6	2	3	6	2	6	3	5	2	4	3	4	4	5	4	5	5	6	2	7	4	7	6
43064	2	6	6	6	6	6	6	4	4	6	5	4	5	5	6	6	6	6	6	5	6	2	3	6	5	5	5	3	3	5	2	4	6	4	2	4	3	4	4	5	5	3	5	5	2	6	6	6	6
76066	1	6		7	7	2	2			2	2	6	7	3	7	7	7		1	6	6	1	2	3	3	4	7			6	1	2	2	3	1	2		3	7	6	7	5	3	7	6	1	1	2
76066	2	5		7	7	2	2			2	2	7	6	6	7	7	7		2	6	6	1	2	1	3	2	6			6	1	4	2	3	2	5	6	6	6	6	7	3	3	6	3	2	4	1
71066	1	7	7	6	7	4	2	4	5	4	4	5	6	6	6	7	7	5	2	3	5	6	3	2	5	4	5	2	3	4	2	4	3	5	3	4	5	5	3	6	5	4	4	4	3	4	2	4	4
71066	2	7	7	7	7	4	3	5	4	3	4	5	5	6	6	7	7	4	2	6	6	2	3	2	6	4	5	2	2	4	3	6	3	4	3	5	4	4	4	4	3	4	5	4	3	3	3	3	3
23067	1	7	5	6	7	4	2	5	6	2	2	3	7		7	7	7	6	3	5	5	6	4	3	4	4	4			6	3	6	7	6	3	7	4	5	7	2	2	7	7	6	1	4	6	5	2
23067	2	5	4	5	7	6	6	4	4	4	2	6	6	5	7	7	6	6	5	7	7	6	1	2	5	2	2			4	2	3	2	4	1	3	6	4	7	6	5	3	3	5	1	6	5	5	3
02068	1	5	3	5	7	3	2	4	4	5	4	5	6	4	7	6	4	7	2	3	6	2	4	5	5	5	5			3	2	5	3	6	2	3	6	5	6	5	5	3	6	6	3	5	4	5	3
02068	2	5	3	5	7	3	3	5	3	5	4	5	6	5	7	6	3	7	2	3	6	4	5	5	5	4	5			4	3	5	3	5	3	3	4	5	5	5	6	4	6	6	5	4	5	4	4
24069	1	4	2	4	6	4	2	5	6	2	2	5	7	5	6	7	6	5	2	3	6	2	6	5	5	2	6			5	1	2	1	5	2	4	2	2	6	6	6	5	5	6	4	6	6	2	4
24069	2	6	2	5	7	5	5	5	6	2	2	6	7	5	7	6	7	6	3	4	6	3	5	6	5	4	5			6	2	2	1	3	1	4	3	2	4	4	5	6	5	6	6	5	3	2	4
51070	1	6		7	5	5	5	6	7	4	6		6	5	6	7	6	7	1	6	7		6	2	2	6	6	2	5	5	5	2	1	1	1	1	2	2	2	1	2	6	6	6	4	6	6	7
51070	2	5		7	7	4	3	6	6	4	3		6	6	7	7	7	7	2	6	5		1	2	2	5	7	1	3	5	2	5	5	5	1	2	2	5	6	5	6	3	3	5	3	6	5	6
23071	1	6	4	7	6	5	5	2	5	5	5	6	7	5	7	7	7	7	1	7	6	2	3	2	4	5	5			6	1	2	1	5	2	5	3	6	5	5	5	5	4	6	1	3	5	6	4
23071	2	6	3	7	6	5	5	2	4	5	5	6	7	6	7	7	7	6	1	7	6	6	2	6	6	2	6			7	1	3	1	4	1	6	3	4	5	2	4	4	5	4	2	3	3	4
20071	1	7		7	4	4	6	5	5	3	3	3	6	6	6	4	5	6	3	4	6	7	2	3	4	5	5	3	3	4	3	4	2	4	3	4	4	4	3	1	4	2	3	7	5	4	4	6	5
20071	2	7		7	3	6	6	5	2	4	3	3	6	5	7	6	6	6	2	4	6	4	2	6	6	4	5	5	4	5	5	4	2	4	1	3	4	2	4	1	4	3	3	7	2	5	5	6	4
87073	1	7		6	5	7	6	3	5	4	4	6	6	6	7	6	4		2	2	7	2	2	6	5	6	6	3	5	6	2	5	5	5	2	5	3	4	6	4	5	7	7	7	5	7	6	7	2
87073	2	6		7	4	2	2	2	2	3	2	3	4	3	7	4	3		2	2	7	6	5	5	6	6	6	5	3	7	2	5	4	5	4	5	5	5	7	5	4	2	3	6	2	2	3	3	2
94074	1	6	3	7	6	5	5	3	3	2	2	4	6	3	6	5	5	6	3	3	7	3	5	4	2	6	5	2	2	6	4	5	2	3	1	3	2	5	6	6	5	6	6	7	5	5	5	4	4
94074	2	6	4	6	6	2	2	2	2	2	2	7	6	6	7	6	5	7	1	1	7	2	4	3	3	3	5	2	1	6	1	3	2	6	2	3	4	5	6	4	6	2	3	5	1	5	3	2	5
79075	1	7	7	7	7	2	2	3	4	4	4	4	6	5	7	7	5	3	1	2	4	4	6	7	7	7	7			6	6	3	3	4	2	5	5	2	2	7	6	6	5	6	4	6	6	7	5
79075	2	5	5	4	6	2	2	3	3	2	2	3	5	6	7	7	6	5	2	3	5	6	4	7	7	6	7			6	5	5	5	5	2	7	4	6	3	6	6	6	3	3	4	4	6	6	6
75076	1	6	5	4	6	2	2	3	3	3	2	3	6	6	7	6	7	7	2	4	5	4	5	7	7	6	5	6	7	6	2	6	3	4	2	5	5	3	5	2	3	3	4	7	7	2	4	2	5
75076	2	7	6	5	7	4	3	6	4	4	4	5	7	5	7	7	6	6	2	5	6	3	4	4	5	3	4	6	5	3	1	5	2	5	2	5	4	2	6	7	7	5	5	7	6	3	6	5	6
78077	1	5	4	6	7	5	5	3	3	4	4	6	6	6	7	7	7	6	1	6	6	2	4	5	3	5	5	1	1	6	3	6	5	4	5	5	4	3	5	5	6	6	5	5	4	6	2	6	2
78077	2	5	4	6	7	3	1	2	3	2	2	6	7	7	7	7	6	6	2	5	6	4	5	6	6	4	5	4	4	5	2	5	6	6	6	6	6	4	6	5	5	5	5	7	3	5	6	6	4
14079	1	4	3	5	3	7	6	7	7	6	6		6	3	6	6	5	5	3	5		2	7	1	7	7	3					4	6	6	2	5	2	5	6	1	7	5	5	6	1		2	3
14079	2	4	2	5	5	3	3	6	5	5	5		6	5	6	6	6	6	1	1		5	7	2	7	7	7					6	4	5	5	6	2	6	5	1	4	6	6	7	3		6	7
37080	1	6	6	6	7	2	5	2	4	4	4	6	6	5	7	7	7	5	2	6	5	2	2	2	2	2	2	1	2	2	2	6	6	5	5	6	5	6	6	4	6	2	5	6	2	6	4	6	2
37080	2	5	6	5	7	2	2	3	3	3	4	5	6	6	6	7	6	6	1	3	3	6	5	3	4	6	6	4	5	6	4	5	3	5	2	5	5	6	6	4	5	3	5	6	2	5	3	2	1
95081	1	7	5	6	6	6	4	5	6	4	4	6	6	6	7	6	6	7	5	7	7		2	2	3	3	2	1	2	3	3	5	2	3	1	3	4	3	6	6	5	5	5	7	2	5	3	6	6
95081	2	6	3	6	6	5	4			3	4	6	6	6	7	6	6	6	5	7	7		1	2	2	3	2	1	2	2	2	4	2	4	1	3	4	3	6	6	5	5	5	6	2	5	2	4	6
04081	1	5	3	7	6	2	2	2	3	3	3		7	5	6	7	3	7	1	7	5	3	2	2	2	1	4	2	4	4	1	7	3	6	2	5		6	5	4	6	4	4	6	2	4	3	4	2
04081	2	5	5	6	6	3	3	3	3	4	4		7	5	7	6	3	6	2	6	4		2	2	2	3	3	4	3	5	1	6	3	5	3	6		6	6	5	5	4	5	7	2	4	4	5	5
92000	1	7	7	7	7	7	7	6	2	1	7	7	2	7	7	7	7	7	7	6	7	2	2	2	6	2	7	1	7				2	6	2	2	2		2	1	6	7	6	7	7	7		6
92000	2	7	2	7	7	7	7	7	1	2	6	7	2	2	7	7	7	7	7	7	7	2	1	7	6	1	1	1	1				1	1	1	2	7		1	2	6	2	6	7	2	7		7
40000	1	6	2	6	6	6	5	4	4	3	2	6	6	6	6	6	6	7	5	6	6	3	2	3	3	4	3	3	2	3	3	5	3	5	4	5	6	5	6	3	3	6	4	5	6	6	4	2	3
40000	2	5	4	3	6	6	6	5	5	5	5	6	6	6	6	7	7	6	6	6	5	3	2	5	5	5	3	4	4	5	4	5	5	4	5	4	5	5	3	4	6	3	5	6	6	6	6	6	5
81001	1	7	6	5	7	4	3	5	4	3	3		6	5	7	7	6	7	2	4		4	3	1	1	4	2			7	3		1	4	2	3	3	4	5	7	6	6	6	5	1	7	6	6	5
81001	2	7	5	6	7	5	5	3	4	2	2		6	5	7	7	6	6	1	4		6	4	4	4	5	5			6	3		6	3	2	5	5	5	2	6	6	6	6	7	1	3	6	5	5
67001	1	4	3	4	6	2	2	2	2	2	2	2	6	6	7	7	7	6	1	7	6	3	6	2	2	7	6			6	1	4	2	4	3	3	4		6	1	3	7	5	5	4	7	4
67001	2	4	2	6	6	4	4	5	5	2	3	2	6	6	6	6	6	5	1	5	5	2	6	2	3	6	6			7	1	3	2	3	2	2	2		4	2	2	7	6	6	6	6	6	7
23002	1	6	6	6	7	6	7	7	6	1	4	6	2	5	6	6	6	6		5	6	1			6	1	4		2	4	2			7	5	5		7	2	6	7	6	7	6	3			1
23002	2	6	6	5	6	6	6	7	6	2	4	5	4	4	6	5	4	5	3	2	6	1	3	2	4	2	4	1	2	4	2		6	5	6	6		6	2	6	7	5	5	6	4			2	1
53002	1	5	3	6	5	3	4	5	5	2	3		7	6	7	6	5	5	4	7	6	6	2	3	4	2	2	2	3	2	2	3	3	6	4	3	5	6	5	4	4	4	4	5	5	6	1	6	3
53002	2	6	3	6	5	5	5	4	5	3	2		7	5	7	4	5	4	2	3	6	4	6	5	5	5	5	5	6	6	2		2	2	2	4	1	2	2	5	4	6	5	6	3	6	2	3	4
17002	1	7	6	7	7	4	3	1	1	1	1	4	7	6	7	7	5	6	7	7	7	2	2	1	3	1	1			3	2	3	4	7	3	4	5	7	7	7	7	4	4	4	4	3	3	3	2
17002	2	7	7	7	7	4	3	3	3	1	1	5	7	6	7	7	6	6	7	7	7	2	1	2	5	2	2			2	2	5	6	5	4	6	5	6	7	6	5	4	4	4	4	4	3	2	3
46003	1	3	3	5	2	7	6	4	3	2	2	6	6	5	7	7	6	6	5	6	6	6	5	6	6		3	2	2	3	2	2	2	5	2	3	3	3	4	2	1	3	4	6	3	3	5	2	2
46003	2	3	2	6	2	6	3	3	2	2	2	5	6	5	6	6	6	5	6	6	6	6	5	5	6		3	2	2	3	2	5	2	2	2	4	5	2	5	1	6	3	4	6	3	4	4	6	2
13003	1	6	4	6	5	4	4	5	5	2	2	4	5	5	7	7	6	6	2	4	6	2	4	3	4	6	6			6	1	3	1	5	2	2	3	2	5	3	4	6	6	6	6	6	6	6	6
13003	2	6	5	6	7	6	5	4	4	6	5	4	6	4	6	7	6	6	1	3	6	5	5	4	4	5	6			6	5	5	4	4	2	6	5	5	3	1	4	6	6	6	4	6	5	6	6
40004	1	7	2	7	6	3	3	3	3	3	3	4	5	4	7	7	5	4	2	4	6	2	4	3	4	5	6			5	2	5	5	4	2	4		6	6	5	6	5	5	5	5	4	3	3	4
40004	2	7	3	7	6	4	3	5	5	3	3	4	5		6	6	5	3	3	6	6	6	3	3	4	3	4			3	2	3	3	4	3	4	3	4	3	3	5	5	5	6	4	5	3	3	3
84005	1	5	4	6	6	4	5	5	4	6	5	5	5	6	6	6	6	6	5	6	6	3	6	4	5	4	3			5	2	2	2	4	2	4	3	5	4	6	6	3	5	5	2	5	5	4	6
84005	2	3	5	6	6	3	3	5	3	2	2	6	6	6	6	6	6	6	5	5	6	5	5	3	6	3	3			4	2	6	5	5	4	6	4	4	5	6	6	4	3	5	2	4	4	3	5
73006	1	6	3	5	7	7	6	2	2	6	6		7	6	7	7	6	7	1	2	6	4	6			6	6			6	2	3	2	6	2	4	6	6	7	6	6	2	2	6	2	2	1	6	1
73006	2	7	2	6	7	3	2	2	2	2	2		7	6	7	7	6	7	2	4	6	2	6			6	6			6	1	2	1	6	2	5	6	6	7	6	6	2	2	6	1	2	1	2	1
37006	1	5	6	7	5	2	1	6	7	4	4		6	6	7	5	7	6	2	6	6	5	6	2	3	2	5	1	2	4	3	7	5	6	2	6	2	5	3	5	6	6	6	6	1	6	3	5	4
37006	2	6	6	6	6	3	3	6	5	5	5		6	6	6	6	6	5	3	5	6	6	6	2	4	3	4	2	3	6	3	4	4	5	3	4	5	4	3	4	5	3	4	3	2	5	3	4	5
01008	1	7	7	7	6	6	6	6	6	3	3	5	7	6	7	7	7	7	5	6	6	2	2	4	4	4	2	2	3	2	2	4	1	6	1	2	2	6	6	7	6	6	6	5	2	6	2	6	7
71008	2	7	7	7	7	6	6	6	6	6	6	5	7	7	7	7	7	7	5	5	6	2	5	4	4	5	4	2	6	5	2	5	3	6	1	3	3	6	5	7	6	6	6	6	2	6	5	6	6
95007	1	3		5	4	4	5	3	2	2	2	6	6	7	7	6	6	5	1	1	7	7	5	3	3	7	7	7	6	7	6	5	4	6	2	6	4	4	7	5	6	5	5	6	3	3	4	2	3
95007	2	6		5	4	6	5	2	3	5	3	6	6	6	7	6	7	6	6	6	7	5	2	6	5	2	2	3	2	3	2	5	3	6	2	6	4	2	6	5	6	5	5	6	3	5	3	5	5
01007	1	7		6	5	2	2	3	3	3	2		6	5	6	7	6	5	1	3	6	3	6	4	4	5	6			6	5	5	5	5	2	6	3	4	3	3	2	6	5	7	3	5	5	2	2
01007	2	7	7	7	6	5	3	3	3	4	4		7	5	7	7	6	6	3	5	6	2	2	2	2	2	3			3	1	5	6	5	3	6	5	6	3	2	2	6	5	7	5	6	5	7	2
91007	1	5		5	7	3	5	2	1	2	2	4	7	6	7	7	7	6	3	5	6		2	1	2	2	3			2	2	4		5	1	3	2	6	6			5	5	6	4	2	5	2	1
91007	2	5	5	5	7	3	3	2	1	2	2	4	6	6	7	7	6	7	5	7	6		2	1	1	2	2			1	1	5		5	1	5	5	7	6			3	3	5	3	2		5	1
04007	1	5	4	6	6	4	5	5	5	3	2	6	6	6	7	7	6	5	6	6	7	2	1	2	5	2	2	2	2	4	3	2	2	4	1	6	5	6	4	5	6	5	5	6	5	5	6	4	3
04007	2	4	3	5	4	3	4	4	3	2	2	3	6	6	7	6	6	6	3	4	4	4	6	4	6	5	6	5	6	6	6	6	2	6	3	6	4	5	6	5	5	4	4	4	3	4	5	3	2
51008	1	7	7	6	7	7	6			2	2	6	7	6	6	7	6	5	3	6	7		2	1	1	2	2			2	1	4	3	6	1	6	5	5	7	5	7	2	5	7	1	5	4	6
51008	2	4	2	5	7	3	2			2	2	6	7	7	7	7	7	7	2	4	7		6	2	2	4	5			6	6	6	7	5	2	5	5	6	6	5	6	1	1	5	1	2	1	2
65008	1	7	1	7	7	3	2	4	4	2	2	5	6	6	7	7	7	5	1	2	6	2	2	2	2	5	6			6	1	7	2	6	2	7	7	6	6	6	6	2	2	6	3	2	5	5	2
65008	2	7	1	7	7	3	2	6	6	2	2	6	5	3	7	7	7	5	1	2	6	2	4	2	2	6	7			6	2	2	1	2	1	2	2	2	6	7	6	6	5	5	6	4	5	6	2
65009	1	6	2	6	7	6	6	4	4	5	4		5	6	7	7	5	4	2	5	5	1	2	5	6	3	4	5	4	4	1	3		3	2	2	3	3	3	4	3	7	7	6	6	6	2	6	3
65009	2	5	3	6	6	4	4	3	3	3	3		6	4	6	5	5	3	2	4	6	5	5	4	4	5	6	2	3	5	3	6		5	4	6	6	5	4	4	4	3	3	3	3	2	2	2	3
33009	1	3	2	4	6	5	6	6	6	3	3	3	6	3	6	6	3	5	1	3	5	4	6	6	2	7	7	5	4	2	6	3	2	3	1	5	5	5	4	4	3	5	4	6	2	4	3	6	6
33009	2	2	2	3	6	3	2	3	3	3	3	5	6	5	6	6	6	6	3	6	5	3	3	2	2	4	3	5	6	3	2	3	2	6	2	5	5	5	5	2	6	6	6	6	2	5	3	5	5
59010	1	6	5	7	7	3	2	3	2	1	1	6	6	6	7	7	7	7	2	3	6	7	3	6	7	6	6			4	4	3	3	7	2	3	5	3	4	6	6	6	6	6	6	7	6	7	7
59010	2	6	3	6	7	3	2	3	2	2	2	6	6	6	7	6	7	6	3	3	6	6	4	6	7	4	5			3	3	5	5	6	5	6	5	6	5	5	5	5	4	6	5	4	5	4	4
55012	1	7	2	7	7	6	4	6	6	5	5	6	6	6	7	7	6	6	3	4	7		3	2	2	5	5			6	2	2	1	3	1	4	3	3	5	2	4	6	7	6	4	6	5	5	5
55012	2	6	5	6	6	5	5	6	6	4	4	2	6	5	7	7	6	6	2	4	7		6	4	4	6	6			6	2	3	1	5	1	5	4	3	6	5	5	6	6	7	6	6	5	7	6
11013	1	6	6	6	7	2	2	5	5	2	2	6	6	5	7	7	6	3	1	1	6	2	5	4	5	7	7	7	7	7	5	3	3	5	2	5		5	7	5	5	3	2	7	5	2	2	7	4
11013	2	5	5	5	7	2	2	3	3	2	2	6	6	6	7	7	5	5	1	2	6	1	4	2	2	6	7	2	3	5	2	6	5	5	2	6		6	6	5	6	6	5	4	2	3	6	3	3
85013	1	7	6	6	7	6	3	5	6	3	2	6	7	7	7	7	7	7	4	7	7	5	3	3	4	2	3	2	2	4	2	2	4	6	1	2	2	4	3	4	4	5	4	7	7	7	6	6	5
85013	2	3	6	6	2	5	4	5	5	4	4	4	7	7	7	5	5	7	3	6	7	6	5	5	5	3	5	3	5	5	3	3	2	5	2	2	3	3	3	2	3	4	4	6	6	6	6	7	6
48015	1	6	5	5	7	4	2	2	2	5	5	2	6	6	6	6	6	4	2	5	6	7	6	2	2	2	5	2	2	5	1	7	3	6	2	5	5	5	6	5	5	2	3	5	3	3	2	1	2
48015	2	6	5	6	5	4	3	3		3	3	6	6	6	6	6	6	4	5	6	6	2	2	2	3	1	2	2	1	5	2	4	5	6	2	6	5	6	6	2	2	2	2	6	3	2	2	2	2
91015	1	7		7	7	2	2	3	3	4	4	6	7	4	7	7	7	7	3	7	6	2	2	4	5	3	3			3	2	4	3	5	1	2	4	6	5	5	5	3	3	6	3	2	4	5	4
91015	2	7		7	7	4	4	3	3	5	5	6	7	7	7	7	7	7	3	5	7	2	2	4	5	3	3			3	2	3	3	4	2	3	4	5	5	3	4	4	3	4	3	2	4	5	4
30015	1	6		5	5	6	5	6	6	4	4	6	5	4	6	6	6	6	3	5	6	7	2	3	2	3	4	1	3	3	2	2		2	1	2		3	1	3	3	4	4	5	3	6	5	5	4
30015	2	6		6	5	4	4	6	6	3	3	6	5	6	6	6	6	6	4	5	6		2	2	3	3	4	2	4	4	3	2		2	1	2	2	2	1	1	2	5	6	5	3	7	5	5
72015	1	7	4	7	5	2	2	3	3	2	2	3	5	4	7	6	6	4	2	3	6	2	5	2	2	6	6			7	2	4		5	1	6		5	5	6	6	5	5	4	2	7	3	3	3
72015	2	7	3	7	5	3	2	3	3	3	3	4	6	5	7	7	6	5	2	3	6	1	5	2	2	6	6			6	2	6		4	1	4		5	4		2	3	3	5	3	6	4	4	3
33016	1	6	3	5	7	2	2	3	2	2	2	6	7	6	7	6	7	6	2	4	6	2	6	2	3	4	5			3	1	4	4	6	2	5	3	4	3	3	3	5	5	3	2	4	2	1	2
33016	2	5	4	3	7	2	1	3	2	2	2	5	6	6	6	7	6	6	2	4	5	2	7	2	2	5	6	2	6	5	2	6	3	4	2	7	5	5	3	3	3	3	4	5	2	4	2	2
41017	1	6	5	7	7	5	4	2	2	3	3	5	6	4	7	7	6	6			7			3	5					6	3	3	4	3	2	4	4	3	6	4	5	7	7	7	5	5	3	7	6
41017	2	7	5	7	7	3	5	6	6	3	3	6	7	5	7	7	6	6			6	2		3	5					2	2	5	4	6	2	5	4	3	7	6	6	7	7	7	6	7	5	6	6
78017	1	7	6	6	5	1	1	2	1	2	1	6	2	5	7	4	7	7		4	7		2	2	4			2	3	3	2	5	1	5	3	4	6	5	2	6	5	2	2	6	5	4		3	1
78017	2	7	6	7	6	2	2	1	2	2	2	6	3	7	7	4	7	7	5	7	7	2	1	3	3		1	3	3	3	1	6		4	3	6	4		2	4	3	5	5	6	6	6		3	2
30017	1	6	3	6	7	6	7	3	3	6	5	3	6	4	7	7	6	5	3	7	3	3	4	2	2	5	5			6	2	5	2	6	2	3	3	5	6	2	5	5	2	4	3	2	2	5	2
30017	2	7	3	6	6	5	5	2	2	6	2	4	5	6	7	7	6	5	2	6	4	5	4	2	2	5	6			6	2	6	5	5	3	6	5	5	5	5	6	6	5	6	5	5	2	4	4
88018	1	4	4	2	6	5	5	3	3	4	2	6	7	6	7	7	7	6	7	7	7	4	2	3	3	1	1			2	2	6	6	4	1	6	4	6	7	4	6	6	6	7	5	6	7	4
88018	2	4	4	3	6	5	5	2	2	2	2	6	7	4	7	6	7	4	1	5	6	6	5	6	6	6	7			6	6	6	2	2	2	6	3	5	6	5	6	4	4	6	5	3	3	7
45018	1	6	5	5	7	2	2	2	2	5	4	6	6	5	7	6	6	5	6	6	3	2	2	2	5	2	2			4	3	6	4	6	5	6	6	5	6	5	5	4	4	5	3	6	3	2	3
45018	2	6	7	7	7	6	6	5	5	5	5	7	7	6	6	6	6	6	4	6	6	3	2	2	2	3	3			3	2	7	5	6	6	7	4	6	6	6	6	4	4	5	4	6	5	5	5
68020	1	7		7	6	4	3	4	4	4	4		5	7	7	6	6	4	5	7	6		4	6	6	3	3			4	2	4	2	5	5	5	3	5	3	2	4	7	5	7	4	7	5	7
68020	2	7		6	7	4	3			4	4		5	7	7	6	6	6	6	6	6		6	5	5	2	3			4	3	5	3	6	4	5	3	4	5	2	3	5	5	7	5	6	6	6
11020	1	4	3	7	6	3	2	5	6	5	5	5	3	3	7	4	5	3	5	6	6		1	3	3	7	1			6	2	5		2	1	3	6	3	3	3	2	5	6	7	6	7	7	7	1
11020	2	6	6	7	6	6	5	6	6	3	2	6	4	5	7	7	5	3	1	2	6	1	5	3	4	7	6			5	4	3		2	1	3	2	4	3	1	1	6	5	7	7	7	7	5	2
70021	1	6	3	7	7	5	4	3	2	3	3	5	7	6	7	7	7	6	7	7	7	2	2	7	7	1	1	1	1	1	1	7	3	6	1	6	4	4	7	5	4	4	4	7	7	7	1	3	1
70021	2	7	7	7	7	1		3	4	2	2	6	7	6	7	7	6	7	6	6	7	2	5	7	7	4	2	1	2	3	5	7	6	5	1	6	5	5	7	7	6	5	4	6	5	6	6	6	2
92021	1	4	6	6	7	5	2	4	5	1	1	7	7	6	7	7	7	7	2	4	7	6	4	5	2	6	6			5	2	5	3	6	3	5	3	2	5	5	5	4	4	7	6	7	6	4	4
92021	2	4	6	6	5	4	4	4	5	2	2	7	7	7	7	6	7	7	1	5	7	5	4	5	5	6	6			5	1	6	4	5	3	5	4	5	5	5	5	7	5	7	6	7	6	6	6
30022	1	3	2	7	3	2	1	2	2	5	4	5	7	7	6	2	6	6	1	6	6	1	6	1	7	6	5	2	4	7	1	5	6	6	2	3	4	6	6	5	5	2	1	7	7	5	4	3	1
30022	2	6	5	7	7	7	6	5	6	5	4	5	7	5	7	7	6	7	3	4	7	1	4	2	5	5	4	1	2	5	1	3	5	5	2	4	3	4	3	4	4	6	6	5	6	7	4	3	5
59022	1	5	5	5	5	4	2	4	3	3	3	4	6	5	6	6	6	5	2	4	6	2	4	3	2	5	5			4	2	4	3	5	3	4	5	5	6	6	6	4	4	5	3	6	3	4	3
59022	2	4	4	5	5	3	2	5	3	5	4	4	6	5	6	6	7	5	2	4	6	3	5	3	3	6	5			6	3	5	5	6	4	5	5	6	6	6	5	3	4	6	2	4	4	4	3
17022	1	4	2	4	6	6	4	4	4	5	5	5	5	5	6	7	5	3	2	6	5	2	3	4	6	6	5	5	6	7	2	5	1	6	2	5	3	5	4	1	3	2	5	6	5	4		4	2
17022	2	3	2	5	7	3	2	5	3	5	6	4	4	2	7	7	6	3	2	5	6	3	3	5	5	5	4	5	5	4	2	2		3	1	3	2	3	6	1	3	5	6	6	2	6	5	3	2
79023	1	7	7	6	6	5	4	4	4	2	2	5	7	5	7	2	7	4	1	3	5	7	4	3	5	3	6	7	7	6	5	4	7	4	1	6	5	6	7	7	6	5	3	7	4	5	3	6	3
79023	2	7	7	7	7	3	1	5	5	4	4	5	7	5	7	7	7	7	2	5	4	7	2	4	4	6	6	7	7	4	4	4	6	4	3	5	3	5	6	7	6	4	4	7	7	7	5	7	3
39024	1	7	4	7	7	7	6	6	6	4	4	7	6	5	7	7	7	5	7	6	7	3	6	7	6	2	2	7	5	2	2	3	2	5	3	3	2	4	3	4	4	7	7	6	7	7	6	7	3
39024	2	7	2	7	7	2	1	5	7	3	3	5	7	7	7	7	7	5	6	6	7	7	4	7	7	3	2	2	3	6	2	4	5	5	4	3	2	4	3	3	4	7	6	6	7	7	7	2	7
44024	1	5		6	7	7	6	5	6	7	6		6	6	7	7	4	6	2	5	6	1	4	5	5	5	4			3	2	6	5	6	3	5	5	5	7	5	5	6	5	7	6	7	6	7	6
44024	2	6		6	7	7	7	6	6	7	6		6	6	7	7	7	6	3	3	7	1	4	3	3	5	5			3	3	2	1	4	2	1	2	3	6	4	4	7	7	7	6	7	7	7	7
90025	1	4	5	5	5	3	6	3	3	3	4	4	5	5	7	5	5	6	2	3	5	3	6	3	5	5	6			6	6	4	5	6	4	3	3	5	5	5	6	3	4	5	5	5	4	5	3
90025	2	5	5	5	6	3	4	4	4	4	3	5	5	5	6	6	5	5	3	4	5	3	5	3	5	3	4			6	5	3	3	6	2	4	3	5	5	6	6	3	4	5	4	5	3	3	4
09026	1	4	2	3	7	4	4	3	1	2	2	4	5	5	6	7	7	4	2	6	7	2	3	3	2	4	5			6	1	2	3	6	2	5	3	4	7	3	2	3	4	3	4	3		2	2
09026	2	5	4	3	7	6	6	5	1	3	3	4	6	5	4	7	7	5	1	7	7	2	6	2	3	6	6			7	2	6	3	6	3	5	3	5	6	2	4	6	6	6	6	6	6	5	4
09026	1	3	2	2	7	6	5	4	4	4	3		5	5	7	7	5	6	1	3	7	3	2	5	5	6	7	1	1	3	3	2		5	1	4	2	6	4	6	4	2	5	3	2	3	2	4
09026	2	4	3	3	7	3	4	4	5	2	2		6	5	7	6	6	3	2	4	7	2	2	4	4	3	3	2	2	6	2	2		4	1	4	3	3	3	6	5	6	7	7	6	4	4	2	2
57026	1	3	3	6	3	3	4	4	4	6	6	5	6	3	7	6	5	6	2	2	6		3	6	6	6	6	3	7	6	2	4	2	5	1	2	3	3	3	1	1	4	4	6	2	3	6	6	6
57026	2	6	5	7	6	4	3	3	3	3	3	5	6	3	7	7	6	3	1	2	6		2	6	6	6	7	5	6	6	2	6	1	4	1	2	2	4	3	1	2	3	3	5	2	6	6	3	4
14027	1	3	2	5	6	4	4	4	3	4	3	4	5	5	6	6	5	4	3	3	5	5	6	4	7	3	4			4	4	5	1	5	1	2	4	5	3	3	5	4	4	4	4	5	4	4	3
14027	2	5	2	5	5	4	4	4	3	3	3	4	5	5	5	5	5	5	2	4	5	2	3	3	4	3	3			3	2	4	2	4	3	5	4	5	3	4	5	3	5	4	4	4	4	4	2
39027	1	4	2	3	6	6	6	5	4	6	6	2	6	4	6	6	6	6	5	5	6		2	5	5	3	2	2	4	4	2	2	2	6	2	3	3	5	6	1	1	5	6	6	3	4	5	3	5
39027	2	3	2	4	5	5	4	5	2	2	2	2	6	3	6	6	6	6	6	6	5		2	5	5	3	2	2	3	4	2	5	2	3	2	5	3	2	2	1	1	6	6	7	6	5	5	5	3
01028	1	7	1	3	7	2	2	2	2	2	2	6	6	6	7	7	6	3	2	4	7	7	3	3	3	4	4	6	3	6	2	6	6	5	2	5	3	3	6			3	2	6	5	4	4	2	3
01028	2	7	3	6	7	1	2	2	2	2	2	7	6	7	7	7	6	5	6	6	7	6	2	1	2	2	2	2	2	2	2	6	5	6	6	7	5	5	7			2	2	3	1	3	2	2	1
49028	1	3	2	3	5	4	3	3	3	3	3	6	7	6	7	6	6		1	4	7		5	5	5	5	6	3	6	6	3	6	5	6	2	5	3	6	5	2	5	6	5	6	4	3	3	3
49028	2	3	2	4	6	3	2	3	3	5	5	6	7	6	7	7	7		1	3	7		5	5	6	5	7	5	6	7	4	3	5	5	2	5	3	3	3	3	5	4	4	6	4	5	5	3
44028	1	7	2	6	7	2	2	4	4	2	2	4	6	3	7	7	6	5	4	4	4	6	4	5	5	3	3			3	2	5	6	7	4	6	5	4	7	7	6	4	3	6	2	2	2	2	2
44028	2	7	4	6	5	5	5	3	3	2	2	4	7	5	4	4	6	4	5	6	6	5	2	2	3	2	2			2	2	6	7	5	4	5	3	4	4	2	3	4	4	6	5	4	4	2	5
67028	1	6	4	3	6	6	6	3	3	5	5		5	5	7	6		2	3	3	5		6	2	2	5	6	5	6	6	5	3	3	5	2	4	2	5	4	1	3	3	5	5	1	4	1	5	1
67028	2	5	4	5	7	6	6	4	3	5	5		5	5	7	6	6	5	2	2	6		5	4	4	3	6	3	3	6	3	6	4	6	3	5	4	5	5	3	5	2	6	5	4	5	1	2	2
47028	1	7	4	7	4	2	2	3	2	2	2	2	7	6	7	7	7	7	4	4	6	1	1	1	1	6	6			3	1			5	1	3		4	6	7	7	6	6	5	2	6		7
47028	2	7	6	6	6	4	3	3	2	2	2	2	7	5	7	6	6	7	2	7	5	1	1	1	1	7	6			6	2			6				3	6	6	7	6	6	4	4	6		6	7
80029	1	3	2	5	6	4	5	5	5	2	3	5	5	5	6	4	5	3	2	5	6	4	3	3	4	2	3			3	2	5	2	6	2	4	3	6	5	2	5	4	5	6	5	2	3	5	4
80029	2	2	2	5	6	4	3	3	2	2	2	4	5	3	6	5	6	4	3	4	6	5	6	5	4	2	5			6	3	5	2	5	2	4	4	4	4	3	6	4	4	6	5	3	5	2	3
29029	1	3	7	7	7	4	2	5	6	3	3	5	6	6	7	7	6	3	3	6	5		1	6	6	4	3	5	4	5	2	3	2	2	2	5		2	3	5	4	5	4	7	4	5	3	4	2
29029	2	3	6	7	7	5	5	6	6	3	3	4	7	6	7	7	6	4	4	6	4	5	3	7	7	4	3	6	3	5	4	5	2	4	2	5		3	3	2	4	4	4	6	5	5	5	4	3
80031	1	4	3	5	7	2	3			3	3		5	6	7	5	6	5	2	3	7	7	4	6	7	6	6			3	3	4	1	4	2	5		5	3	5	6	6	6	5	4	6	3	4
80031	2	5	3	5	7	4	3			3	3		5	6	7	6	6	5	3	4	7	7	3	7	7	3	4			3	3	4	1	4	2	5		5	3	6	6	6	6	5	6	7	5	5	3
24032	1	7	3	7	7	7	7	6	7	2	1	4	5	4	7	7	7	4	1	5	2	7	1	2	6	2	3	1	6	2	2	1	1	1	1	1	4	4	1	7	7	7	7	7	7	7	7	1	1
24032	2	2	5	6	7	1	1	2	2	1	1	6	6	6	7	7	7	2	2	6	6	2	3	5	6	5	2	2	3	2	2	6	5	2	1	7	6	6	5	5	5	2	2	6	3	6	1	1	1
67033	1	6	4	6	6	5	3	3	2	4	3	5	5	6	6	6	6	5	6	6	6	2	2	6	6	5	2	3	3	3	2	5	3	4	2	3	4	3	5	5	6	5	5	6	5	5	2	6
67033	2	5	3	6	6	4	3	3	2	3	3	6	5	4	6	6	5	4	6	5	6	2	2	5	4	5	2	3	3	3	2	5	3	4	1	4	3	6	5	5	6	6	6	6	5	6	2	6
72033	1	6		6	6	4	3	3	5	3	3	6	6	5	7	6	7	5	2	4	6	6	5	6	6	6	6	5	6	6	6	3	4	6	2	5	4	4	6	3	6	7	6	6	3	7	3	2	4
72033	2	4		5	7	6	5	3	3	3	3	6	6	4	7	7	6	6	3	5	6	2	4	2	2	3	5	3	3	4	5	5	6	6	2	4	3	6	7	4	5	5	6	6	3	5	5	3	4
23034	1	5	1	5	6	1	1	3	1	1	1	5	7	6	7	7	6	7	2	5	6	2	5	1	6	2	4			6	1	4	2	5	2	5	4	3	4	2	2	2	3	1	1	4	2	1	1
23034	2	6	1	4	4	3	2	4	1	1	2	3	7	6	7	6	6	7	1	6	7	2	6	2	2	6	6			6	1	5	6	5	5	6	5	5	5	2	1	2	2	1	1	4	3	2	1
39035	1	5	6	6	6	2	2	4	4	3	2	6	5	5	6	7	6	7	6	5	7	5	2	3	5	4	2			2	2	5	6	5	4	6	4	6	6	6	6	4	4	5	5	3	3	3	2
39035	2	5	6	6	7	2	3	4	3	2	2	6	6	6	7	6	6	6	3	5	6	4	2	3	5	2	3			2	2	4	5	5	4	5	4	5	5	5	5	5	5	6	5	3	3	2	2
17035	1	5	5	5	5	4	2	3	2	3	3	5	4	6	6	6	6	5	3	6	6	3	3	3	3	4	3			4	2	4	5	6	1	3	4	4	6	5	4	3	5	4	4	5	2	3	6
17035	2	6	6	6	5	5	5	5	5	5	6	5	5	3	6	6	4	5	5	5	5	5	3	6	6	5	5			3	5	2	1	2	1	2	2	2	2	5	3	5	5	3	2	5	4	4	6
83035	1	6	4	5	6	2	1	4	2	2	2	5	6	6	6	7	6	6	1	2	6		5	2	2	6	6	3	4	6	3	4	3	5	2	4	4	5	6	6	6	3	3	5	2	5	4	3	2
83035	2	6	5	6	7	3	3	5	4	2	2	6	6	6	6	6	6	6	5	5	3		1	5	6	2	2	7	7	2	2	4	2	3	2	3	3	4	6	6	6	5	5	6	2	6	4	2	3
70036	1	5	4	5	6	4	3	6	6	2	2	5	6	6	6	6	6	5	3	3	6	6	7	4	4	4	4			4	4	2	4	5	2	4	4	4	4	5	6	5	3	5	6	2	4	3	4
70036	2	6	4	5	6	3	3	4	4	1	2	4	6	5	6	6	6	5	2	4	6	6	7	3	5	3	6			4	4	3	4	5	5	5	4	6	5	4	6	4	3	5	6	4	5	4	5
88037	1	3	1	5		6	7	5	6	3	5	6	5	3	6	7	6	5	3	6	6	4	4	3	3	3	2	1	1	4	2	4	2	6	1	3	5	7	6	5	6	6	6	6	4	2	2	3	3
88037	2	3	1	5	7	4	5	5	5	3	5	6	5	4	6	6	6	5	2	5	6	2	2	4	5	3	6	2	1	5	1	3	6	6	1	4	4	5	6	2	6	3	4	6	4	2	2	2	2
99037	1	6	3	5	7	4	2	3	2	2	2	6	6	5	7	7	7	6	3	6	6		4	3	4	3	3	2	2	5	2		3	6	3	5	4	4	6	5	5	4	3	5	4	6	3	5	3
99037	2	6	4	6	7	3	4	3	2	1	1	5	6	6	7	6	7	6	2	6	6		4	3	5	3	3	2	2	4	2		3	6	3	5	4	5	5	4	5	3	3	6	4	4	4	5	2
51038	1	7	7	7	7	2	1	2	2	3	2	7	7	7	7	7	7	7	7	7	7	7	2	3	3	1	1	4	2	2	2	6	6	5	2	2	2	6	5	5	4	3	4	7	1	7	5	6	5
51038	2	7	7	5	7	2	1	2	2	2	2	7	7	7	7	7	7	7	7	7	7	7	2	4	2	2	1	2	2	3	2	6	3	5	3	4	4	5	4	3	5	4	4	6	2	7	4	4	4
36038	1	7	6	5	6	2	3			1	1	5	6	5	7	7	7		3	5	6		6	1	1	5	3			6	2	5		6	2	4		6	4	6	6	2	1	6	3	6	3	2
36038	2	7	5	6	6	2	2			2	2	4	6	6	7	7	7		5	6	6		4	1	1	4	2			6	2			5	1	6		5	5	5	6	3	5	6	3	5	1	2
01038	1	3	3	2	6	6	6	5	5	2	3	5	5	5	7	4	6	5	2	4	4	5	6	2	5	4	5	3	4	6	5	5	2	6	5	6	5	6	5	4	4	4	6	6	3	2	3	2	2
01038	2	6	5	7	7	7	7	6	6	6	6	6	6	6	6	7	5	6	6	6	6	2	2	3	3	2	2	2	2	2	2	3	2	4	2	3	2	2	5	5	4	6	6	7	4	6	5	4	4
02039	1	4	2	6	7	3	2	1	1	2	2		7	6	7	7	6	7	2	4	7	2				7	4						2	5	4	6	4	6	1	3	6	2	5	7	2		2	2
02039	2	4	2	6	7	4	4	2	2	2	2		7	6	6	7	6	7	1	2	7	2				2	6			6	1		2		4	6	6		1	4	6	6	6	7	2		7	2
86039	1	7	7	7	6	7	6	5	5	4	4	7	6	6	7	7	6	6	3	5	6	3	4	5	6	6	5	3	2	6	2	7	5	5	5	6	4	4	3	6	6	5	6	7	4	6	6	5	6
86039	2	7	7	7	6	2	2	5	5	4	3	6	6	5	6	6	6	5	3	5	5	3	4	4	6	4	4	2	4	6	2	6	4	5	5	6	4	6	5	6	6	6	5	6	4	6	6	4	5
73039	1	4	2	5	6	6	6	2	2	5	5	4	6	4	6	5	3	3	1	3	5	5	6	2	2	6	6	5	5	6	4	6	4	5	3	6	6	2	2	6	6	7	7	7	7	6	5	5
73039	2	5	5	6	3	3	2	5	5	2	2	6	6	4	6	4	6	5	3	5	5	1	2	6	6	4	3	1	1	2	1	2	2	2	1	3	3	5	5	4	4	3	3	5	1	5	5	7	4
09039	1	7	2	7	7	7	6	4	4	4	4	6	7	7	7	7	7	7	2	4	7	7	6	3	4	5	4			4	3	2	2	3	1	1	2	2	2	6	5	7	7	7	7	4	5	4	2
09039	2	5	7	5	7	4	4	1	3	5	5	3	7	7	7	7	7	7	2	5	7	3	5	2	3	7	6			6	1	7	6	3	6	7	7	7	5	6	5	4	4	7	6	6	4	4	2
51040	1	3	2	2	2	2	1	2	1	2	2	2	7	6	7	7	7	7	1	6	7	5	7	2	7	6	6	1	1	4	2	5	2	7	1	4	2	4	7	2	6	5	3	6	1	5	4	1	2
51040	2	4	2	1	2	1	1	2	1	2	3	2	7	6	7	7	7	6	1	6	7	5	5	2	6	5	6	1	1	3	2	5	3	6	2	5	4	6	7	5	6	2	2	6	1	5	3	1	2
64040	1	6	6	6	7	7	7	4	4	5	4	7	6	6	7	7	7	7	2	6	7	1	2	6	6	6	6			2	2	5	2	4	2	4	4	4	6	7	7	6	7	7	7	6	6	4	2
64040	2	6	6	6	6	6	6	4	3	5	4	6	7	7	7	7	7	6	2	6	6	2	2	4	6	6	4			4	2	5	3	5	3	4	4	4	6	6	6	6	6	6	6	7	6	5	2
39040	1	4	2	7	6	5	5	3	3	4	4		6	5	7	7	7	5	2	3	5	2	4	2	2	2	6			6	2	5	4	5	2	5	4	5	6	5	6	5	3	6	2	6	2	5	4
39040	2	7	6	7	7	6	6	3	2	5	5		6	6	7	7	7	5	3	6	6	2	4	1	2	2	2			6	2	4	2	4	2	6	3	4	6	5	5	6	6	7	3	7	2	6	6
17041	1	5	6	6	6	3	4	5	4	3	3	6	6	6	6	6	6		1	2	6	5	5	2	2	6	6	1	2	6	2	2	1	2	1	4	4	4	5	4	4	4	4	4	2	4	2	1	3
17041	2	4	4	4	6	4	4	3	3	3	3	6	6	6	6	6	6		2	3	6	6	6	2	2	6	6	2	3	6	2	5	4	6	3	4	5	6	6	4	6	5	5	5	3	5	3	3	4
48041	1	4	3	6	6	5	6	4	3	4	4		6	5	6	5	6	6		4	6	2	3	2	4	5	3			2	2	2	1	4	2	3	3	4	5	6	5	5	3	3	4	3	4	3
48041	2	4	3	6	5	5	5	3	2	3	4		6	5	6	4	6	6	4	5	6	2		2	4	4	4			5	2	3	2	4	2	3	3	4	5	6	5	5	3	4	4	4	5	4	5
02041	1	6		3	6	5	4	5	4	3	4	5	6	4	6	6	6	5	2	3	6	7	4	6	6	6	6	1	2	6	2	4	2	5	2	3	4	5	4	4	6	3	4	4	2	3	2	3	2
02041	2	6		5	7	4	4	5	5	4	4	3	5	6	6	6	6	5	2	2	6	6	6	4	4	6	6	1	2	6	2	4	2	5	2	4	3	5	4	4	5	5	5	5	2	4	3	2	3
41042	1	6		7	7	2	2	2	3	2	2	5	7	4	7	7	6	5	1	3	7	4	4	3	2	3	6			6	1	6	6	6	2	5	5	4	4	7	7	4	5	2	2	4	2	2	4
41042	2	7		7	7	2	4	3	3	2	2	4	7	6	7	7	6	6	2	5	7	7	3	2	6	4	5			2	2	6	6	5	3	6	4	6	4	7	6	4	4	5	2	5	3	4	5
85042	1	6	3	6	6	7	6	5	6	5	6	5	6	5	7	7	7	6	1	2	5		2	2	3	4	6			2	2	4	2	4	1	2	3	4	6	4	5	6	4	6	2	5	4	4	3
85042	2	6	5	6	6	6	6	6	6	6	6	4	6	6	6	6	7	6	2	4	6		2	2	4	3	5			2	2	4	2	4	1	3	3	4	5	3	4	5	6	6	2	6	5	3	3
28042	1	3	1	5	6	5	5	4	4	4	4	4	6	6	6	7	6	6	3	4	6	6	4	3	3	4	4			5	4	2	2	4	4	4	5	2	4	7	5	6	4	6	5	6	6	6	6
28042	2	5	1	5	6	4	3	4	4	2	2	6	6	6	6	7	6	6	4	4	5	6	4	4	4	4	3			4	4	5	3	5	3	4	4	3	6	5	4	6	4	6	5	5	6	3	4
91042	1	5		7	7	5	4	5	6	4	4	7	6	7	7	3	6	6	1	5	7	7	6	4	4	5	6			7	2	6	7	6	3	7	5		6	4	3	5	7	7	5	6	5	2	5
91042	2	7		6	6	2	2	5	5	5	4	7	6	6	7	7	6	6	1	2	7	2	6	5	5	6	6			7	2	5	3	3	3	4	4		4	4	6	5	4	3	2	5	4	4	5
42043	1	4	3	5	7	4	4	5	5	3	2		6	6	7	7	7	6	2	3	5		5	6	7	7	4			6	2	2	2	5	1	4			5	4	4	6	5	6	3			4
42043	2	5	4	6	7	2	2	3	3	3	2		6	7	7	7	7	7	3	5	5		4	5	6	5	4			5	2	6	5	4	1	5	6		7	5	6	4	5	6	4	3		2
23044	1	6	4	5	6	4	2	6	7	4	4	5	5	6	7	2	5	6	4	6	6	2	1	2	4	1	2	2	1	6	1	6	2	3	2	5	6	6	5	4	3	4	4	4	2	5	3	2	6
23044	2	6	5	5	5	7	6	6	6	7	6	6	6	5	7	7	5	6	2	4	6	7	6	6	5	7	6	3	2	6	5	4	5	6	3	5	5	6	6	6	6	6	6	7	5	6	6	5	7
28044	1	7	7	6	7	3	2	4	4	3	3	6	5	6	6	7	6	6	4	4	5	4	4	3	3	3	4	3	3	2	3	3	4	4	3	6	4	5	5	6	4	5	5	6	5	4	3	4	4
28044	2	6	6	6	7	3	2	2	3	3	3	6	6	6	7	7	7	7	3	3	6	3	3	3	3	4	4	4	4	2	3	5	5	6	3	5	5	5	6	5	5	4	4	3	4	3	4	3	4
32046	1	6		6	7	3	3	2	6	5	2		6	5	7	6	6	6	2	4	5	6	3			1	6			7	5	3	2	2	2	6	4	3	2	5	5	6	6	6	5	5	6	3	2
32046	2	5		5	7	2	2	2	2	2	2		6	6	6	7	7	6	3	4	5	2	3			3	6			3	2	6	5	6	2	6	5	5	5	6	6	2	2	6	2	6	2	6	5
20046	1	5	3	4	7	4	3	5	5	3	2	6	6	6	7	7	7	6	1	2	5	7	6	7	7	3	7	1	1	6	2	5	2	6	2	4	2	3	7	2	2	7	7	6	6	3	2	3	2
20046	2	4	3	5	7	6	6	5	5	6	4	6	7	5	7	7	6	6	2	3	5	3	5	6	7	5	5	3	2	5	2	4	3	6	4	5	2	2	6	1	2	6	5	7	7	6	6	7	4
80046	1	7	6	5	4	5	6	4	2	2	3	6	7	7	7	6	7	5	2	3	7	5	4	3	5	5	5	7	6	6	4	4	3	5	3	3		6	4	2	5	4	4	6	3	5		4
80046	2	4	3	4	4	3	3	4	2	4	4	7	7	7	7	7	7	7	1	6	2	2	2	3	3	2	4	3	5	5	2	5	3	5	3	5		6	4	1	3	4	5	5	3	4		4
48047	1	3	2	5	6	2	2	4	4	2	2	2	6	4	7	6	6	7	2	4	6	5	5	3	6	6	5			6	1	5	2	6	2	6	5	6	7	6	5	3	3	5	2	4	4	2	3
48047	2	4	3	6	7	2	2	4	4	2	2	2	7	6	6	7	6	7	2	6	7	2	2	2	3	5	3			5	2	2	2	6	1	6	5	6	6	5	6	4	4	6	2	5	2	2	3
04047	1	5	3	6	6	3	3	5	3	3	3	5	6	5	7	6	7	5	5	7	4	5	6	2	4	2	3	2	2	6	2	3	3	5	2	2	3	4	3	5	6	5	5	6	5	5	2	3	3
04047	2	4	5	5	7	3	4	4	3	3	2	6	7	6	7	6	7	5	6	7	6	4	6	1	6	4	2	1	1	6	2	3	3	4	3	2	3	4	3	4	5	4	5	4	5	6	2	3	4
78048	1	5	5	6	6	2	1	2	1	1	1		7	5	7	7	7	6	2	5	7	4	2	2	2	3	3			3	2	4	4	5	3	6		5	6	1	2	6	6	7	1	6	3	6	1
78048	2	5	3	7	7	3	2	1	1	1	1		7	6	7	7	6	6	1	2	7	7	6	5	5	6	6			6	1	5	6	6		1	3	5	6	1	3	5	5	2	1	7	4	6	1
09048	1	5	6	6	6	2	3	6	6	2	2		6	4	6	6	6	6	1	3	6		6	5	5	6	6			6	6	3	2	4	1	2	3		5	2	3	6	5	7	5	6	5	6
09048	2	5	3	4	5	5	2			2	2	6	6	6	6	6	7	7	5	5	6		2	2	2	2	2			3	2	5	5	5	1	5	5		5	5	6	5	6	4	2	6	2	3
58048	1	6	4	6	5	5	4	5	3	6	5	6	6	5	6	6	6	6	5	5	6	2	2	4	4	5	6			3	2	3	4	5	3	4	4	3	6	4	2	5	4	6	5	4	5	5	4
58048	2	5	4	5	6	5	5	4	4	6	5	5	6	6	6	5	6	6	4	6	6	2	3	4	4	5	6			3	3	4	3	4	3	4	5	3	5	2	2	5	4	3	3	5	5	5	4
19050	1	5	4	7	5	3	2	3	4	2	2	6	6	5	7	6	7	6	6	6	7	2	1	3	3	1	2	2	2	3	3	3	1	4	2	3	3	4	3	2	2	4	4	5	3	6	4	4	3
19050	2	4	3	5	6	3	2	3	3	2	2	5	5	6	6	5	6	6	5	6	6	3	4	3	3	3	3	3	3	5	3	4	3	4	2	2	4	5	3	2	3	3	3	3	2	3	4	3	2
34051	1	7	3	7	7	7	6	6	7	2	3		5	3	7	7	4	4	1	3	7		4	4	4	4	5			4	2	5	2	6	1	4	4	6	3	7	6	6	7	6	2	5	2	7	2
34051	2	6	2	6	6	4	2	6	6	3	2		6	5	7	7	5	5	1	5	6		6	5	4	3	6			5	2	3	2	4	1	2	3	6	3	6	6	2	3	4	1	3	2	3	2
31051	1	6	3	6	7	6	6	3	2	2	2	4	6	6	7	6	6	3	6	7	3	2	2	5	5	3	5	2	2	6	2	4	3	4	2	5	5	6	3	4	4	5	5	6	5	6	5	2	2
31051	2	6	4	6	6	6	7	2	2	4	4	5	6	4	6	7	6	5	5	6	6		2	6	6	2	4	6	6	5	2	3	3	4	2	5	4	2	5	3	4	6	6	6	6	6	5	2	4
35052	1	5	3	6	6	6	5	3	2	3	3	4	6	6	7	6	7	7	2	7	4		2			4	5			3	2	6	4	5	4	5	5	5	3	5	5	5	4	6	2	2	2	3	3
35052	2	6	6	6	7	6	6	5	4	5	4	5	7	7	7	7	6	6	3	6	6	4	4			4	3			2	3	5	3	6	2	5	2	4	5	4	5	3	5	6	5	4	3	6	3
91052	1	6	5	6	6	4	3	3	4	2	2	4	6	6	7	6	6	6	3	4	6	3	4	2	2	3	4			4	2	4	3	5	1	3	4	5	4	2	5	5	5	4	2	5	3	5	3
91052	2	6	4	5	7	3	3	4	4	2	2	4	6	6	7	6	6	6	2	5	6	3	5	2	2	4	5			5	2	4	3	5	1	4	5	5	3	2	5	2	4	4	2	4	3	3	3
21053	1	5		7	6	4	2	4	4	4	4		6	5	7	6		4	3	6	5	2	2	2	3	4	4	2	2	4	2	4		4	2	5	3	4	4	3	4	4	5	4	4	2	5	5	3
21053	2	4		6	5	3	3	3	3	3	2		5	5	6	5	6	5	4	5	5	4	4	3	5	3	4	4	5	5	3	5		5	1	4	4	4	6	3	4	5	5	6	4	4	6	6	3
96053	1	5	2	6	7	2	3	5	3	2	2	5	5	6	7	7	6	3	3	4	6	2	2	2	2	4	5	3	3	5	2	6	3	6	1	5	3	5	6	2	4	5	5	5	4	2		2
96053	2	6	2	6	7	4	4	5	1	5	5	3	6	5	7	7	7	3	2	4	4	5	5	5	5	5	6	5	6	5	3	5	2	4	2	4	3	5	5	2	3	2	5	5	3	3		5
16053	1	5	6	6	7	6	5	3	3	5	4	6	7	5	7	6	6	4	2	5	6	6	4	5	6	6	6			6	3	6	3	6	6	6	3	5	6	5	6	5	3	7	6	6	6	2	2
16053	2	3	3	6	4	3	1	2	3	2	1	6	7	7	7	7	7	6	4	7	7	2	2	2	2	5	2			4	2	7	6	6	5	6	7	5	3	6	6	5	6	7	7	3	2	2	2
59054	1	3	2	6	6	2	3	3	2	4	3	6	6	4	7	7	6	6	2	4	6	3	6	2	4	5	5			4	3	5	5	6	5	6	5	4	7	6	5	3	5	3	1	3	3	3	1
59054	2	3		6	6	3	2	3	2	2	3	6	5	4	7	6	5	6	4	3	6	4	5	3	5	2	4			4	2	5	5	5	5	7	5	5	7	6	6	2	5	6	1	3	2	4	2
37055	1	5	4	6	5	6	5	5	6	3	5	4	5	2	7	6	6	2	1	2	6	4	6	7	6	7	7			7	1	5	3	6	1	4	2	5	7	5	6	1	2	7	2	1	4	6	1
37055	2	6	5	6	3	6	4	6	6	4	4	6	6	6	7	6	6	7	2	5	7	7	4	7	6	6	6			5	2	2	4	4	1	2	2	3	6	6	5	1	2	4	1	2	5	7	1
86055	1	6	6	6	4	3	2		6	2	2		4	2	7	6	6	2	5	7	6	1	2	3	4	4	3	1	1	5	1	2	2	5	2	3	5	4	6	4	4	3	2	5	3		2	1
86055	2	6	6	6	5	5	5	3	1	2	2		5	5	7	6	6	3	6	5	6	1	1	2	2	5	2	1	1	6	1	5	4	5	1	1	4	4	5	3	4	5	4	5	4		2	4
60056	1	7	7	7	7	2	1	7	7	2	1	7	7		7	7	6	7	7	7	7	5	1	7	5	2	1			1	1	2	1	5	1	1	1	3	1	1	7	7	7	7	7	3	3	7	5
60056	2	7	7	7	7	2	1	5	4	2	2	7	7	7	7	7	7	7	7	7	7	3	1	3	2	4	4			1	1	7	7	7	2	4	6	6	6	7	7	7	7	7	7	2	3		5
05057	1	5	5	4	6	3	3	5	3	3	3	3	6	5	6	6	6	7	2	3	7	6	6	5	5	6	5			6	3	5	4	5	3	6	4	5	4	3	6	4	5	6	4	6	6	4	5
05057	2	6	6	5	6	5	3	3	3	3	3	6	6	6	6	6	6	7	4	6	6	5	3	5	5	3	5			3	2	6	6	5	4	5	4	5	6	3	4	4	4	6	3	6	5	5	5
43057	1	4	5	5	6	4	4	5	4	4	4	5	6	4	7	6	6	5	2	3	6	3		2	2		5			6	6	3	3	5	2	5	3	5	6	4	5	5	5	6	5	4	5		3
43057	2	3	5	6	6	5	5	5	4	5	5	4	6	5	6	6	5	3	3	5	5	5		5	5	3	4					3	2	5	1	2	3	4	5	2	2	5	5	6	6	4	4		3
38058	1	7	6	3	7	7	5	2	2	2	2		6	6	7	3	7	5	1	1	3		6	1	7	6	6			6	6	5	3	4	2	6	5	6	2			6	4	7	5	7	1	2
38058	2	6	2	2	7	7	5	4	5	3	5		6	6	6	6	6	2	1	4	5		3	1	2	5	6			6	5	2	7	5	4	4	5	3	3	7	7	7	7	7	6	7	1	3
17058	1	4		6	6	2	1	1	1	3	3	4	7	6	7	6	7	4	1	3	6	6	6	6	6	7	7			7	7	3	5	6	5	6	3	6	6	5	6	4	4	7	4	5	3	5	2
17058	2	7		6	6	7	6	6	6	2	2	6	6	6	7	5	7	6	4	4	7	2	2	3	3	2	2			2	2	2	2	6	2	3	2	2	6	3	3	6	6	6	2	7	6	3	6
37058	1	7	4	7	6	4	5	4	4	3	2	6	6	7	7	7	6	7	2	5	6	4	4	2	2	4	4					4	4	6	2	5	4	5	6	5	6	6	6	7	2	6	6	3	4
37058	2	7	4	7	7	4	4	4	3	4	4	4	6	6	6	7	6	7	1	4	5	5	4	5	5	5	5					3	4	4	2	4	3	4	6	4	6	6	6	7	7	6	6	3	4
34058	1	6	3	5	7	6	6	4	3	6	6	6	6	6	7	6	6	4	1	1	6	2	7	3	6	6	6			7	7	3	5	6	2	2		5	6	7	7	6	5	7	6	6	4	6	2
34058	2	5	1	5	7	7	7	4	4	6	6	6	6	5	7	7	6	4	3	4	6	1	3	1	4	5	5			4	2	4	5	7	2	4	3	5	7	5	6	4	4	6	4	4	3	7	1
91058	1	5	4	6	6	6	3	5	3	5	4	2	6	4	7	6	5	5	2	4	5	2	1	2	6	3	3	3	4	4	1	2	1	3	1	3	3	4	5	3	5	3	5	5	4	4		2
91058	2	5		6	6	4	4	6	2	4	4	2	5	4	6	6	6	3	4	5	4	1	1	1	1	2	2	1	1	3	1	3	1	3	1	2	3	3	5	1	4	3	3	4	3	3		2
55058	1	7	4	6	7	6	6	5	2	4	4	5	6	5	7	6	6	5	2	4	7	2	3	3	5	5	3			6	2	3	1	5	1	3	4	3	2	1	1	7	7	6	5	6	2	4	6
55058	2	5	3	6	7	3	3	4	2	3	4	4	6	6	6	6	6	5	3	4	6	3	4	3	3	6	5			6	2	4	1	5	1	3	5	4	4	1	1	5	5	7	4	6	2	3	6
68058	1	5	2	4	5	3	2	3	6	2	2	6	6	5	7	5	6	6	5	6	6	2	3	3	2	2	3			5	1	4	5	6	2	6	6	5	5	1	7	3	5	4	2	3	4	2	4
68058	2	5	2	5	6	2	2	4	5	2	2	6	6	5	7	5	6	6	4	6	6	2	2	2	2	4	4			5	1	4	6	6	5	6	4	4	5	1	7	3	4	4	2	5	5	3	3
81059	1	6	3	4	6	2	1	5	6	2	4	4	5	6	6	6	5	4	2	2	4	2	6	5	6	4	6			6	4	4	1	4	2	3	4	4	6	2	4	5	4	6	5	6	4	4
81059	2	6	3	4	6	3	3	5	5	2	2	4	6	6	6	6	5	4	3	5	4	5	4	4	4	4	4			4	3	4	1	4	3	5	4	4	4	2	4	4	5	5	5	5	4	4	3
40061	1	4	2	6	6	6	4	3	2	3	2	3	6	6	7	7	7	7	2	3	7	7	6	5	6	6	5	1	1	6	2	4	6	4	2	5	4	6	3		6	6	6	7	6	6	5	2	3
40061	2	6	4	7	7	2	3	6	6	5	4	4	6	6	7	7	7	6	2	5	6	6	6	7	7	6	4	1	1	6	2	6	6	7	2	6	4	6	7	7	7	7	6	7	4	7	7	6	7
17061	1	6	5	5	7	4	3	3	3	5	4	5	6	6	6	6	6	7	1	5	6	6	3	4	4	5	6			6	4	5	5	5	3	5	5	4	6	5	5	5	3	4	4	4	5	5	5
17061	2	7	6	6	7	6	4	4	5	4	4	4	7	6	6	7	6	7	1	5	6	6	5	4	5	7	7			7	5	5	4	4	3	5	5	3	5	6	5	6	6	6	6	6	6	5	5
00062	1	5	6	5	5	5	5	5	2	6	5	4	5	5	7	6	6	4	1	5	4	2	3	4	4	4	4	4	4	6	1	5	5	5	4	6	4	6	6	2	4	6	5	6	1	6	6	5
00062	2	6	3	4	6	2	2	4	2	2	2	6	7	7	6	7	7	6	3	6	6	6	3	4	4	2	2	1	2	6	1	6	6	6	4	7	5	6	7	7	6	6	5	6	6	6	3	3
04063	1	7	2	7	7	3	2	3	3	3	3	6	6	4	7	7	5	5	4	5	6		5	5	5	4	3			6	2	6	5	6	1	5	4	5	6			3	3	3	2	3	6	3	3
04063	2	7	6	7	6	5	5	6	6	5	5	6	7	3	7	4	6	4	4	4	6		1	7	6	3	2			5	2	2	1	2	1	2	2	2	3	4	3	5	5	5	4	6	2	7	6
81063	1	6	3	5	3	6	7	6	5	5	4		5	5	7	4	7	3	2	5	6	7	4	4	4	4	7			6	4	7	1	2	1	1	2	3	1	1	1	7	6	6	6	4	6	7
81063	2	4	4	3	5	6	6	5	6	5	4		4	5	7	6	5	5	3	4	4	7	5	7	1	6	6			6	4	7	3	6	1	1	2	6	4	4	6	7	7	7	7	6	7	6
39064	1	4	3	5	4	2	2	4	3	3	3		6	6	7	7	6		1	4	7		7	2	3	6	7	3	5	7	2	6	6	5	2	5	5	5	5	5	5	2	3	6	4	6	4	3	2
39064	2	3	2	3	5	2	2	2	3	2	2		6	6	7	6	6		2	6	6	3	2	2	2	3	3	2	2	4	1	4	2	6	2	5	5	4	4	5	6	6	6	6	3	5	3	6	4
69064	1	6	2	6	5	4	3	3	3	2	2	6	6	6	7	6	7	4	4	4	6	6	2	6	6	2	4			6	5	5	4	6	1	4	5	5	6	5	5	4	4	6	6	5	3	4	2
69064	2	6	2	6	6	4	5	4	4	2	2	6	6	6	6	6	6	5	5	5	6	6	2	5	5	3	3			2	3	4	4	5	1	5	4	5	5	6	6	4	4	3	3	4	2	4	3
71065	1	6	6	7	7	3	2	2	2	2	5	6	7	5	7	7	6	6	2	4	7	6	6	3	3	7	6	5	6	7	3	5	3	6	1	3	5	3	6	5	5	3	5	7	7	6	7	2
71065	2	7	6	7	7	4	5	4	6	4	6	6	7	7	7	7	7	6	2	6	6	3	5	2	6	6	6	3	3	6	2	3	3	5	1	2	2	5	3	3	3	4	4	7	7	5	6	5	3
74066	1	5		4	7	4	2	4	4	3	4	4	6	5	6	7	7	6	4	5	5	3	4	3	6	3	5			4	3	4	5	6	2	4	4	6	4	6	6	6	6	4	3	2	3	3	3
74066	2	5		5	7	6	3	4	5	3	4	4	6	6	7	7	5	6	4	5	5	6	4	3	6	4	4			4	3	4	4	5	3	4	3	4	4	6	4	4	4	6	5	4	3	5	3
49066	1	7		4	6	3	3	4	3	3	2	6	5	5	7	6	7	5	2	3	5	3	4	3	5	2	5			6	2	5	4	6	3	4	4	5	2	6	6	4	4	3	2	3	3	3	3
49066	2	7		7	6	4	3	3	3	3	3	5	5	6	7	7	7	5	1	2	5	5	6	5	5	5	7			7	4	5	4	6	4	5	3	5	2	6	6	3	5	5	2	4	2	3	3
17067	1	7	4	6	7	6	6	4	4	2	2	4	6	6	7	7	7	7	3	6	6	6	6	6	6	2	4	6	4	6	6	3	5	4	3	5	5		2	5	5	7	6	6	3	6	5	6	2
17067	2	6	4	5	7	5	6	4	4	1	1	4	6	7	6	6	7	6	3	7	6	6	6	6	6	3	3	6	2	6	2	4	3	4	4	5	3		3	6	6	6	5	6	3	6	6	6	2
66068	1	7	4	7	7	7	7	4	4	7	6		7	5	7	6	7	4	1	5	7	7	7	7	7	4	6			7	3	5	1	4	1	3		4	2	1	2	7	7	7	6	7	6	6	7
66068	2	7	6	7	7	7	7	5	5	7	4		7	5	7	7	7	5	1	3	6		7	7	7	4	7			7	5	5	2	4	1	6		4	3	4	2	7	7	7	5	7	5	6	7
41068	1	3	2	6	3	5	5	3	2	3	3	2	6	2	7	4	5	6	1	1	5	7	6	7	6	6	6	7	6	7	5	4	3	6	1	5	5	6	6	6	5	6	7	6	6	7	4	1	3
41068	2	6	5	7	6	5	5	7	6	6	6	4	7	6	7	7	7	7	2	3	6	4	2	7	6	5	5	7	5	3	2	2	1	2	1	3	4	2	2	3	3	6	6	6	2	7	6	6	6
98069	1	5	1	3	6	6	6	6	6	4	5	2	6	3	7	6	6	2	1	1	6		7	5	6	7	7	2	6	7	2	4	1	4	2	2	2	6	4	1	2	5	6	4	2	6	2	2	4
98069	2	5	1	4	6	3	4	6	6	3	3	1	4	5	6	4	6	2	1	1	4		6	2	2	6	7	2	5	7	6	2	1	3	2	2	2	2	1	1	1	3	4	4	4	4	4	2	4
00069	1	7	3	7	7	5	3	7	5	4	4	2	5	5	7	7	6	6	2	5	7	3	4	2	2	6	5			6	4	5	4	6	1	6	6	4	2	5	6	5	5	6	2	6	6	3	5
00069	2	6	5	7	7	4	3	6	6	5	4	2	6	6	6	7	7	7	1	3	7	6	6	3	5	6	6			6	4	3	6	4	1	5	2	3	3	5	6	5	5	5	5	6	6	5	6
07070	1	7	4	7	6	2	2	6	6	2	6	6	7	5	7	6	5	4	1	3	6	5	2	5	6	5	3	3	3	5	1	6	1	5	2	4	2	3	4	1	3	5	4	7	4	5	6	3	6
07070	2	7	5	7	7	3	2	6	4	2	4	7	7	6	7	7	7	3	1	2	7	6	6	4	3	7	7	4	6	7	2	3	1	5	2	5	2	5	5	1	2	6	6	6	6	6	6	2	6
68071	1	3	4	6	7	2	2	3	3	2	2	5	7	7	6	7	7	6	3	5	7	1	5	5	5	4	4			6	2	6	6	4	3	5	5	5	7	1	3	7	7	7	2	6	7	5	2
68071	2	5	5	6	7	6	6	6	6	5	5	5	6	7	7	6	7	7	3	6	7	6	2	2	2	4	3			4	2	2	2	2	1	5	2	4	4	2	2	6	5	6	1	6	4	7	3
16072	1	7	7	6	7	2	6	6	7	5	5	7	7	7	7	7	7	7	2	5		5	2	6	6	2	6			1	1	7	7	6			5	5	6	6	5	6	6	7	7	6	2	6
16072	2	7	7	7	7	3	3	5	7	4	5	7	7		7	7	7	2	2	7		2	2	5	7	2	6			2	1	7	7	7			4	6	7	7	7	2	6	6	6	5	2	6
34073	1	5		7	7	7	3	7	7	3	2	6	6	5	7	7	7	3	2	4	6	2	3	5	4	2	5			2	2	6	6	6	1	5	2	2	6	4	4	6	6	7	2	6	7	2	4
34073	2	6		7	6	3	2	5	7	3	2	3	6	7	7	7	7	5	1	5	6	7	6	7	7	7	6			7	5	4	6	6	1	2	2	2	7	6	6	7	7	7	7	7	3	6	5
17073	1	6	4	6	6	5	2	2	2	2	2	5	7	7	7	5	7	7	2	5	6	2	4	5	5	7	5	1	1			3	1		1	1	4	2	6	7	5	4	4	7	2	6	2	5
17073	2	6	4	4	5	3	3	1	2	4	4	6	7	3	7	7	6		1	4	6	5	3	4	4		4	6	6			4	1		2	2	6	3	5	6	6	4	4	7	1	7	1	3
63074	1	7		7	7	3	5	5	5	3	3	1	6	1	7	6	6	5	2	2	6		6	5	4	4	6				2	6	1	5	1	4		4	6	5	5	5	5	5	5	1		2
63074	2	6		7	7	3	4	4	4	3	3	2	6	4	7	6	5	6	1	3	6		6	5	4	5	6					3		4	1	4		5	6	5	5	5	4	5	5	2		2
18075	1	4	3	3	6	2	2	3	3	3	4	6	4	5	6	6	5	5	4	5	6		2	3	3	2	3			2	2	5	1	5	1	3		4	6	6	6	5	4	4	5	4	2	2	2
18075	2	3	2	5	4	2	2	3	3	3	3	4	6	5	5	6	5	5	3	5	5	5	3	2	3	5	4			3	2	3	3	2	1	3		4	3	4	5	3	3	5	5	3	4	2	3
14075	1	5	4	3	2	5	2	2	2	2	2	6	4	4	6	6	6	5	2	3	6	3	4	5	4	3	5	4	5	6	3	6	2	6	2	5	5	6	6	4	5	6	2	5	4	6	4	3	3
14075	2	5	5	5	6	4	4	5	6	3	3	6	6	6	6	6	6	6	2	3	4	6	5	6	5	3	6	6	4	6	2	4	2	3	2	4	3	4	4	4	6	4	4	6	6	6	6	4	3
01075	1	5	5	7	6	5	5	3	3	2	2	4	6	4	6	5	6	6	2	4	6	5	5	6	6		5	7	6	7	2	4	3	6	2	6	5	5	6	6	6	4	4	4	4	4	1	2
01075	2	6	6	6	6	4	5	4	3	4	4	5	5	3	6	5	6	6	2	5	6	3	3	2	3	3	4	3	3		3	4	5	5	2	4	2	5	5	5	5	6	6	6	4	5	2	3
05076	1	5		4	6	6	4	4	6	2	2		6	7	7	7	6	7	4	6	7	3	2	4	4	2	2	1	1	3	1	3	6	6	2	5	4	4	3	3	4	7	7	7	5	6	2	3	6
05076	2	4	6	4	7	4	3	3	4	2	2		7	7	7	7	7	7	3	6	6	3	2	3	4	2	3	1	1	2	1	6	4	5	3	4	5	5	6	1	2	5	6	3	3	6	4	5	6
77076	1	6	2	7	6	6	6	4	5	2	3	2	6	3	4	6	4	7	2	4	6	2	5	6	6	4	5	7	7	3	3	4	4	5	2	5	2	3	6	6	6	7	6	7	7	7	5	7	4
77076	2	3	2	7	6	6	6	4	4	6	6	5	6	4	6	6	7	7	4	4	7	3	2	3	3	3	4	7	6	4	4	6	4	6	4	3	4	3	6	7	6	5	4	7	6	6	6	2	5
55076	1	7	4	7	7	5	3	4	4	6	2		6	4	7	6	4	6	2	4	6		5	4	4	6	5			6	2		2	6	1	7	4	6	6	6	6	3	4	2	2	6		6
55076	2	7	3	7	7	4	4	4	4	4	2		5	5	7	6	6	6	2	2	6		6	4	4	6	6			6	2		2	6	1	6	5	6	7	6	6	5	5	2	2	6		6
22077	1	7	7	7	7	6	6			2	2	7	7	6	7	7	7	7	1	5	7	7	2	1	1	7	6			7	2	5		4		5		4	2	5	6	5	7	4	2	7		2
22077	2	7	7	7	7	6	6			2	2	7	7	7	7	7	7	7	1	5	7	7	1	1	1	7	7			7	1	3		4		6		6	2	4	5	7	6	7	3	6		2
34077	1	7	6	7	5	5	4	3	4	3	3		6	4	7	2	6	1	1	6	4		3	4	4	3	6			7	1	5	2	4	2	4	3	5	6	2	4	4	4	5	5	6		4
34077	2	7	6	7	5	5	5	4	4	2	2		7	5	7	2	6	1	1	6	4		3	4	4	5	6			7	1	4	4	4	4	5	3	5	6	2	4	4	4	6	4			3
87078	1	7	3	3	6	5	5	2	2	2	2	1	6	4	7	6	3	2			3	6		2	2					5	3	4	2	3	2	4	2	3	2	6	5	6	6	7	2	5	6	6	6
87078	2	6	3	3	5	5	5	2	2	2	2	1	6	4	6	5	3	6			3	4		2	2					3	2	4	2	5	2	4	3	4	2	5	5	5	5	5	3	6	3	6	5
74078	1	7		6	6	3	2	3	5	2	2		6	6	7	7	7	6	2	4	6		5	5	4	3	5	6	6	6	3	5	1	5	1	4		5	5	5	6	4	4	6	4	6	5	2	2
74078	2	6	6	6	7	5	2	2	2	2	2	6	7	7	7	7	6	7	2	3	6		6	6	7	5	6	6	5	6	4	3	6	3	1	4	5	4	4	2	3	7	6	7	7	7	6	3	3
82078	1	5	3	5	6	5	5	5	5	5	4	6	6	5	7	6	6	6	2	5	6	3	3	3	3	5	6			6	3	5	5	4	2	5	5	5	4	6	6	5	5	5	5	6	6	4	3
82078	2	6	5	7	5	4	3	6	6	2	2	3	3	4	6	7	3	6	1	4	7	7	6	5	5	6	5			6	6	3	2	3	1	3	3	3	2	2	2	5	5	7	4	3	5	3	6
07079	1	4	5	1	6	2	3	6	4	4	4	3	4	4	6	6	5	2	1	3	4	6	6	7	6	6	6			6	2	3	5	5	2	3	5	5	3	3	4	6	7	7	6	6	5	5	5
07079	2	4	3	5	5	5	6	5	2	3	3	6	5	6	7	6	6	4	4	6	4	2	2	2	2	2	3	2	3	2	2	5	2	5	3	5	5	5	4	2	2	6	6	7	6	4	3	1	3
46079	1	7	5	6	6	3	2	5	4	1	1	4	6	6	6	7	7	6	2	2	5	7	4	2	4	6	6	2	4	6	7	7	7	6	2	7	5	7	5	4	6	5	2	6	4		1	2	1
46079	2	7	6	7	7	6	6	6	6	3	5	6	7	7	7	6	7	7	2	3	7		3	2	2	7	6	3	3	7	2	1	5	5	1	6	3	6	5	1	4	6	5	7	4		4	6	3
07081	1	3	2	4	6	4	2	3	3	1	1	5	6	3	7	7	7	5	3	4	5	6	4	5	6	4	5	5	5	6	2	4	3	6	2	3	5	5	6	6	6	3	3	3	3	4	3	2	2
07081	2	4	2	4	7	4	3	5	5	2	3	3	6	4	7	7	4	5	3	4	4	6	4	3	5	6	5	3	3	6	2	2	2	4	1	2	3	4	2	2	2	5	4	4	3	5	4	2	3
54082	1	4		4	6	6	4	4	4	2	3	6	6	6	7	6	7	6	4	6	6	4	4	3	4	3	4			6	1	5	4	6	4	5	4	5	6	4	6	4	6	3	3	3	2	4	3
54082	2	3		6	7	5	6	5	4	4	4	6	4	6	6	6	6	5	4	6	6	2	6	3	6	2	5			6	2	5	2	4	3	2	3	5	3	4	5	3	4	4	3	4	2	6	3
38082	1	7		6	6	3	3	6	2	2	2	5	6	3	6	7	6	1	2	6	5		5	1	2	3	5			7	6	2	1	6	1	2		6	6	6	4	5	6	6	7	2	1	2	1
38082	2	6		5	7	7	7	5	1	2	2	3	6	5	6	6	4	2	1	3	5		7	2	2	7	6			6	1	2	1	6	1	2	5	6	7	6	6	6	2	5	2	5	3	2	1
92083	1	7	2	7	7	6	6	4	5	6	5	2	7	4	6	6	6	6	1	2	5	6	5	4	3	7	7			6	2	6	2	1	1	5	4	4	2	4	6	6	7	6	5	2	2	5	5
92083	2	7	2	7	7	5	5	4	4	4	4	3	7	5	6	7	7		1	2	5		7	4	5	6	7			7	5	6	3	5	2	6	5	6	5	5	6	6	5	5	2	2	3	3	5
97084	1	6	5	6	7	7	6	6	6	5	5	4	6	5	6	6	4	5	2	4	6	2	2	5	5	6	6			4	2	1	2	3	1	5	4	2	1	2	2	6	6	7	6	6	6	6	7
97084	2	4	2	6	2	7	7	3	3	5	5	5	6	6	7	6	6	6	2	3	6	6	6	6	6	6	6			3	5	6	6	6	6	6	5	6	5	1	2	4	3	2	2	6	3	6	6
22084	1	6	5	6	7	6	3	3	3	2	2	6	7	6	7	7	7	6	3	4	7	3	2	5	5	5	5	2	2	6	1	6	3	6	1	4	2		7	7	7	4	3	6	3	4	4	3	5
22084	2	5	5	7	7	4	4	4	4	2	2	7	7	6	7	7	7	6	1	6	6	6	3	5	5	6	6	3	4	7	6	6	3	2	1	3	4		3	2	2	4	5	6	5	5	5	2	5
01085	1	6	2	7	4	2	2	4	5	2	2	6	5	5	6	5	6	5	2	4	6		5	4	5	5	5	4	5	4	2	5	1	3	3	4	5	3	4	4	5	4	4	5	3	4	3	5	2
01085	2	6	4	7	4	2	3	3	4	2	2	5	6	6	6	6	6	5	3	4	6		4	4	4	3	5	4	5	5	2	6	4	5	3	4		5	5	5	6	4	3	5	5	4	4	4	2
47086	1	6	4	7	4	5	3	5	5	5	5	6	5	6	7	7	7	7	4	4	6	7	5	1	2	3	7	2	3	5	3	3	2	5	1	5	5	4	3	6	6	3	3	6	4	5	3	7	2
47086	2	7	4	7	4	5	4	3	3	5	5	3	5	6	7	6	7	7	5	5	6	7	6	4	4	5	7	2	4	6		5	3	5	1	5	5	5	4	5	4	3	3	6	5	3	3	4	3
38087	1	6	5	5	7	2	1	5	4	6	5	2	6	7	7	6	6	4	2	2	7	6	6	6	5	6	6	6	6	6	4	3	3	4	3	5	5	6	6	7	6	6	4	6	6	7	6	5	6
46087	1	7	6	6	6	2	1			2	2	7	6	5	7	7	7		4	4	6	6	7	2	2	4	4			3	3	3	1	4	1	4	2		4	5	5	6	6	6	3	2	7	7
46087	2	6	7	6	7	2	2			1	1	6	6	6	7	6	6		5	5	7	7	6	1	2	5	3			5	5	5	1	4	1	5	5		3	4	5	6	6	7	4	1	7	7
89087	1	5	3	6	6	5	2	6	6	2	2	6	6	6	7	7	7	6	1	3	5	6	3	2	2	3	6	1	2	4	4	3	2	5	2	1	4	4	4	5	5	5	6	6	6	7	4	5	2
89087	2	5	3	6	6	4	2	3	4	2	2	5	6	7	7	7	7	5	2	3	5	6	3	2	2	5	5	2	3	3	2	4	2	5	3	3	3	4	4	5	5	5	3	5	5	5	4	4	2
02088	1	4	2	5	4	4	4	5	3	3	3	6	7	5	7	7	7	2	2	6	4	7	6	2	5	6	6	7	6	6	1	2	1	4	1	2	2	4	5	1	3	5	6	6	1	4	6	3	2
02088	2	5	5	5	5	6	6	6	5	4	4	5	7	6	7	6	7	2	2	6	6	7	6	6	3	6	6	7	6	7	2	2	2	4	1	2	2	3	1	1	3	3	6	7	1	6	6	6	6
[truncated: 151 more columns]
