# Supplementary material for: Trajectories of Sensory Over-Responsivity from Early to Middle Childhood: Birth and Temperament Risk Factors
Source: PLoS One. 2015 Jun 24;10(6):e0129968. doi: 10.1371/journal.pone.0129968 (PMC4481270; doi:10.1371/journal.pone.0129968)
Supplement: S2 Appendix — (TXT) [file pone.0129968.s002.txt]

 


                         Alphabetic List of Variables and Attributes

  #  Variable    Type  Len  Format     Informat  Label

171  P1age       Num     8                       age @ 2 yr wave in months
170  P3age       Num     8                       age @ 7 yr wave in months
183  SORgroup    Num     8  SORGROUP.            SOR trajectory
191  ZSES_FAC1   Num     8                       age 2 z-score avg, mom schl/dad schl/income
192  ZSES_FAC3   Num     8                       age 7 z-score avg, mom schl/dad schl/income
174  aud1mmn     Num     8                       age 2 TBAQ aud
173  auditory    Num     8                       age 7 senSOR aud
114  gender      Num     8
193  gestage     Num     8                       gestational age
195  nc005t      Num     8                       birth weight hospital records
  1  newid       Char   15  $15.       $15.      newid
186  ph1dadschl  Num     8                       age 2 dad highest ed
187  ph1income   Num     8                       age 2 family income category
185  ph1momschl  Num     8                       age 2 mom highest ed
189  ph3dadschl  Num     8                       age 7 dad highest ed
190  ph3income   Num     8                       age 7 family income category
188  ph3momschl  Num     8                       age 7 mom highest ed
147  sdau001m    Num     8                       age 7 sensOR aud
148  sdau002m    Num     8                       age 7 sensOR aud
149  sdau003m    Num     8                       age 7 sensOR aud
150  sdau004m    Num     8                       age 7 sensOR aud
151  sdau005m    Num     8                       age 7 sensOR aud
152  sdau006m    Num     8                       age 7 sensOR aud
153  sdau007m    Num     8                       age 7 sensOR aud
154  sdau008m    Num     8                       age 7 sensOR aud
155  sdau009m    Num     8                       age 7 sensOR aud
156  sdau010m    Num     8                       age 7 sensOR aud
157  sdau011m    Num     8                       age 7 sensOR aud
158  sdau012m    Num     8                       age 7 sensOR aud
159  sdau013m    Num     8                       age 7 sensOR aud
160  sdau014m    Num     8                       age 7 sensOR aud
161  sdau015m    Num     8                       age 7 sensOR aud
162  sdau016m    Num     8                       age 7 sensOR aud
163  sdau017m    Num     8                       age 7 sensOR aud
164  sdau018m    Num     8                       age 7 sensOR aud
165  sdau019m    Num     8                       age 7 sensOR aud
166  sdau020m    Num     8                       age 7 sensOR aud
167  sdau021m    Num     8                       age 7 sensOR aud
168  sdau022m    Num     8                       age 7 sensOR aud
169  sdau023m    Num     8                       age 7 sensOR aud
115  sdta001m    Num     8                       age 7 sensOR tact
116  sdta002m    Num     8                       age 7 sensOR tact
117  sdta003m    Num     8                       age 7 sensOR tact
118  sdta004m    Num     8                       age 7 sensOR tact
119  sdta005m    Num     8                       age 7 sensOR tact
120  sdta006m    Num     8                       age 7 sensOR tact
121  sdta007m    Num     8                       age 7 sensOR tact
122  sdta008m    Num     8                       age 7 sensOR tact
123  sdta009m    Num     8                       age 7 sensOR tact
124  sdta010m    Num     8                       age 7 sensOR tact
125  sdta011m    Num     8                       age 7 sensOR tact
126  sdta012m    Num     8                       age 7 sensOR tact
127  sdta013m    Num     8                       age 7 sensOR tact
128  sdta014m    Num     8                       age 7 sensOR tact
129  sdta015m    Num     8                       age 7 sensOR tact
130  sdta016m    Num     8                       age 7 sensOR tact
131  sdta017m    Num     8                       age 7 sensOR tact
132  sdta018m    Num     8                       age 7 sensOR tact
133  sdta019m    Num     8                       age 7 sensOR tact
134  sdta020m    Num     8                       age 7 sensOR tact
135  sdta021m    Num     8                       age 7 sensOR tact
136  sdta022m    Num     8                       age 7 sensOR tact
137  sdta023m    Num     8                       age 7 sensOR tact
138  sdta024m    Num     8                       age 7 sensOR tact
139  sdta025m    Num     8                       age 7 sensOR tact
140  sdta026m    Num     8                       age 7 sensOR tact
141  sdta027m    Num     8                       age 7 sensOR tact
142  sdta028m    Num     8                       age 7 sensOR tact
143  sdta029m    Num     8                       age 7 sensOR tact
144  sdta030m    Num     8                       age 7 sensOR tact
145  sdta031m    Num     8                       age 7 sensOR tact
146  sdta31am    Char  203  $203.      $203.     sdta31am
199  siaudts     Num     8                       age 4 sensOR aud
198  sitacts     Num     8                       age 4 senSOR tact
200  ssaudmn     Num     8                       age 4 SSP aud
184  ssmss       Num     8                       age 4 SSP motor sensitivity
201  sstacmn     Num     8                       age 4 SSP tact
196  t2tbaud     Num     8                       age 4 TBAQ auditory
197  t2tbtac     Num     8                       age 4 TBAQ tactile
175  tact1mmn    Num     8                       age 2 TBAQ tact
172  tactile     Num     8                       age 7 senSOR tact
176  tbalmmn     Num     8                       age 2 TBAQ activity level
177  tbanmmn     Num     8                       age 2 TBAQ anger
180  tbatmmn     Num     8                       age 2 TBAQ attentional focus
  3  tbfal001m   Num     8                       tbfal001m
  4  tbfal003m   Num     8                       tbfal003m
  5  tbfal006m   Num     8                       tbfal006m
  6  tbfal009m   Num     8                       tbfal009m
  7  tbfal011m   Num     8                       tbfal011m
  8  tbfal012m   Num     8                       tbfal012 reverse scored
  9  tbfal014m   Num     8                       tbfal014 reverse scored
 10  tbfal015m   Num     8                       tbfal015m
 11  tbfal017m   Num     8                       tbfal017m
 12  tbfal018m   Num     8                       tbfal018m reverse scored
 43  tbfan001m   Num     8
 44  tbfan002m   Num     8                       tbfan002m reverse scored
 45  tbfan005m   Num     8
 46  tbfan007m   Num     8
 47  tbfan008m   Num     8
 48  tbfan013m   Num     8
 49  tbfan015m   Num     8
 50  tbfan017m   Num     8
 51  tbfan022m   Num     8
 52  tbfan024m   Num     8
 83  tbfat001m   Num     8                       tbfat001m reverse scored
 84  tbfat003m   Num     8
 85  tbfat004m   Num     8
 86  tbfat006m   Num     8
 87  tbfat007m   Num     8
 88  tbfat008m   Num     8                       tbfat008m reverse scored
 89  tbfat012m   Num     8                       tbfat012m reverse scored
 90  tbfat013m   Num     8                       tbfat013m reverse scored
 91  tbfat014m   Num     8                       tbfat014m reverse scored
 92  tbfat015m   Num     8
 93  tbfat016m   Num     8
 73  tbfic009m   Num     8
 74  tbfic010m   Num     8
 75  tbfic011m   Num     8                       tbfic011m reverse scored
 76  tbfic012m   Num     8
 77  tbfic014m   Num     8
 78  tbfic015m   Num     8
 79  tbfic019m   Num     8
 80  tbfic024m   Num     8                       tbfic024m reverse scored
 81  tbfic027m   Num     8
 82  tbfic028m   Num     8                       tbfic028m reverse scored
 33  tbfin002m   Num     8
 34  tbfin005m   Num     8
 35  tbfin007m   Num     8                       tbfin007m reverse scored
 36  tbfin008m   Num     8
 37  tbfin009m   Num     8
 38  tbfin012m   Num     8
 39  tbfin014m   Num     8                       tbfin014m reverse scored
 40  tbfin017m   Num     8
 41  tbfin019m   Num     8
 42  tbfin020m   Num     8                       tbfin020m reverse scored
 94  tbfof001m   Num     8
 95  tbfof002m   Num     8
 96  tbfof003m   Num     8
 97  tbfof004m   Num     8
 98  tbfof005m   Num     8
 99  tbfof006m   Num     8
100  tbfof007m   Num     8
101  tbfof008m   Num     8
102  tbfof009m   Num     8
103  tbfof010m   Num     8
 13  tbfpl001m   Num     8
 14  tbfpl002m   Num     8
 15  tbfpl004m   Num     8
 16  tbfpl007m   Num     8
 17  tbfpl010m   Num     8
 18  tbfpl012m   Num     8
 19  tbfpl015m   Num     8
 20  tbfpl016m   Num     8
 21  tbfpl017m   Num     8
 22  tbfpl019m   Num     8
 63  tbfsa001m   Num     8
 64  tbfsa003m   Num     8
 65  tbfsa004m   Num     8                       tbfsa004m reverse scored
 66  tbfsa007m   Num     8
 67  tbfsa008m   Num     8
 68  tbfsa009m   Num     8
 69  tbfsa010m   Num     8
 70  tbfsa011m   Num     8
 71  tbfsa013m   Num     8
 72  tbfsa014m   Num     8
 23  tbfsf002m   Num     8
 24  tbfsf007m   Num     8                       tbfsf007m reverse scored
 25  tbfsf009m   Num     8
 26  tbfsf010m   Num     8                       tbfsf010m reverse scored
 27  tbfsf012m   Num     8
 28  tbfsf013m   Num     8                       tbfsf013m reverse scored
 29  tbfsf014m   Num     8
 30  tbfsf016m   Num     8                       tbfsf016m reverse scored
 31  tbfsf017m   Num     8                       tbfsf017m reverse scored
 32  tbfsf018m   Num     8
 53  tbfso001m   Num     8                       tbfso001m reverse scored
 54  tbfso002m   Num     8
 55  tbfso003m   Num     8
 56  tbfso004m   Num     8                       tbfso004m reverse scored
 57  tbfso009m   Num     8                       tbfso009m reverse scored
 58  tbfso011m   Num     8
 59  tbfso012m   Num     8
 60  tbfso013m   Num     8
 61  tbfso015m   Num     8
 62  tbfso016m   Num     8
181  tbicmmn     Num     8                       age 2 TBAQ inhibitory control
178  tbofmmn     Num     8                       age 2 TBAQ object fear
179  tbsammn     Num     8                       age 2 TBAQ sadness
104  tbsd005m    Num     8                       age 2 tbaq SOR
105  tbsd020m    Num     8                       age 2 tbaq SOR
106  tbsd021m    Num     8                       age 2 tbaq SOR
107  tbsd056m    Num     8                       age 2 tbaq SOR
108  tbsd063m    Num     8                       age 2 tbaq SOR
109  tbsd068m    Num     8                       age 2 tbaq SOR
110  tbsd077m    Num     8                       age 2 tbaq SOR
111  tbsd078m    Num     8                       age 2 tbaq SOR
112  tbsd091m    Num     8                       age 2 tbaq SOR
113  tbsd095m    Num     8                       age 2 tbaq SOR
182  tbsommn     Num     8                       age 2 TBAQ soothabiliyt
  2  twin        Num     8                       twin
194  weightlbs   Num     8                       birth weight in lbs

*value labels for SORgroup, 0="low symptom" 1="Chronic" 2="Remitted" 3="Late on-set";
